# Supplementary material for: Effect of M2-like macrophages of the injured-kidney cortex on kidney cancer progression
Source: Cell Death Discov. 2022 Dec 5;8:480. doi: 10.1038/s41420-022-01255-3 (PMC9722672; doi:10.1038/s41420-022-01255-3)
Supplement: Supplementary file 6 — Supplementary Data 2 [file 41420_2022_1255_MOESM6_ESM.xlsx]

## Sheet: Kidney cortex_uIRI VS Sham
Supplementary Data 2. List of differentially expression genes
Listed in order are down regulated genes in uIRI group, upregulated genes in uIRI group
Definition of differentially expression genes: FDR < 0.001 and log FC more than 2
Cluster-1; 306 gene; Down regulated in IRI group		Kidny cortex_uIRI vs. sham						uIRI kidney cortex				sham kidney cortex
Gene_name	Identifier	Max group means	Fold change	Log fold change	P-value	FDR p-value	Bonferroni	KID-IRI 1	KID-IRI 23	KID-IRI 24	Mean	KID-SHAM 5	KID-SHAM 6	KID-SHAM 7	Mean
0610039K10Rik	ENSMUSG00000058812	11.06	-2.34	-1.23	3.74e-08	8.22e-07	0.000788	15.53	17.58	18.84	17.32	52.96	55.78	45.14	51.29
1700023H06Rik	ENSMUSG00000089827	14.95	-2.5	-1.32	2.93e-08	6.54e-07	0.000617	17.19	31.76	18.07	22.34	60.56	60.33	84.46	68.45
2310001H17Rik	ENSMUSG00000097354	1.12	-2.59	-1.37	8.03e-08	1.65e-06	0.00169	1.12	1.6	2.01	1.58	4.7	5.06	5.68	5.14
2610008E11Rik	ENSMUSG00000060301	1.15	-2.05	-1.04	8.99e-06	0.000114	0.19	1.54	2.44	2.13	2.04	5.39	5.61	4.91	5.3
2610203C22Rik	ENSMUSG00000079671	1.55	-3.22	-1.69	2.21e-11	8.53e-10	4.65e-07	1.29	1.77	2.2	1.76	7.25	7.53	6.77	7.19
2700049A03Rik	ENSMUSG00000034601	1.23	-2.21	-1.15	1.25e-05	0.000153	0.26	1.62	2.96	1.58	2.05	5.99	7.23	4	5.74
2810457G06Rik	ENSMUSG00000115410	3.3	-3.56	-1.83	1.9e-06	2.92e-05	0.04	1.54	5.42	3.17	3.38	16.69	12.59	16.13	15.13
4930402H24Rik	ENSMUSG00000027309	6.02	-2.33	-1.22	6.3e-15	3.7e-13	1.32e-10	7.73	10.75	10.01	9.5	29.55	33.36	21.21	28.04
4930479D17Rik	ENSMUSG00000085238	5.12	-8.96	-3.16	7.24e-11	2.59e-09	1.52e-06	0.95	1.3	3.76	2.01	22.71	26.23	22.22	23.72
4930581F22Rik	ENSMUSG00000070315	1.4	-2.4	-1.26	3.63e-07	6.58e-06	0.00763	2.31	2.27	1.87	2.15	6.38	6.09	6.9	6.46
4932438A13Rik	ENSMUSG00000037270	2.62	-2.09	-1.06	1.33e-12	6.06e-11	2.79e-08	3.46	6.02	4.5	4.66	11.03	14.87	10.67	12.19
9930111J21Rik1	ENSMUSG00000069893	5.76	-2.83	-1.5	1.28e-13	6.54e-12	2.69e-09	5.97	9.4	7.08	7.48	28.12	36.81	16.33	27.09
9930111J21Rik2	ENSMUSG00000069892	6.56	-2.3	-1.2	8e-16	5.35e-14	1.68e-11	9.13	11.1	11.33	10.52	27.14	35.28	28.97	30.46
A330009N23Rik	ENSMUSG00000097915	3.01	-2.46	-1.3	5.66e-05	0.000561	1	2.78	3.63	6.98	4.47	12.65	13.23	15.6	13.83
A330023F24Rik	ENSMUSG00000096929	1.98	-2.38	-1.25	9e-10	2.63e-08	1.89e-05	2.33	3.85	2.98	3.05	9.92	10.49	7.19	9.2
A4galt	ENSMUSG00000047878	4.97	-7.15	-2.84	1.21e-16	9.14e-15	2.55e-12	0.62	4.95	2.31	2.62	24.77	30.54	14.6	23.3
Abhd15	ENSMUSG00000000686	15.7	-2.15	-1.11	1.81e-13	9.07e-12	3.8e-09	21.11	30.33	28.94	26.79	81.09	82.65	55.4	73.05
Abhd6	ENSMUSG00000025277	1.74	-3.03	-1.6	2.26e-05	0.000257	0.48	0.89	2.72	2.62	2.08	10.32	8.05	5.85	8.07
Acrbp	ENSMUSG00000072770	1.81	-2.43	-1.28	2.05e-05	0.000236	0.43	1.83	3.44	2.93	2.73	8.91	6.26	9.58	8.25
Acsf3	ENSMUSG00000015016	1.63	-2.03	-1.02	7.41e-05	0.000709	1	2.54	2.75	3.55	2.94	6.51	7.92	8.18	7.54
Adam19	ENSMUSG00000011256	18.99	-2.07	-1.05	3.79e-17	3.06e-15	7.97e-13	28	38.59	34.82	33.8	93.36	97.07	74.05	88.16
Adgrl3	ENSMUSG00000037605	1.51	-18.62	-4.22	5.66e-53	4.76e-50	1.19e-48	0.18	0.25	0.45	0.3	6.45	6.71	7.73	6.96
Adrb1	ENSMUSG00000035283	21.91	-3.82	-1.93	2.59e-23	3.54e-21	5.45e-19	22.48	17.04	22.13	20.55	126.01	112.07	67.83	101.97
Agap2	ENSMUSG00000025422	4.32	-2.26	-1.18	2.92e-11	1.1e-09	6.14e-07	5.69	7.42	7.86	6.99	23.98	21.64	14.59	20.07
Angptl2	ENSMUSG00000004105	2.93	-2.58	-1.37	2.1e-11	8.12e-10	4.42e-07	2.97	4.86	4.58	4.14	13.5	13.63	13.43	13.52
Anln	ENSMUSG00000036777	1.73	-2.14	-1.1	3.86e-08	8.46e-07	0.000812	1.98	3.59	3.38	2.98	6.93	9.66	7.54	8.04
Arap3	ENSMUSG00000024451	25.63	-2.07	-1.05	1.13e-11	4.55e-10	2.37e-07	39.23	42.58	53.69	45.17	131.65	137.11	89.25	119.33
Arhgap15	ENSMUSG00000049744	2.1	-2.03	-1.02	2.78e-06	4.09e-05	0.06	2.71	5.22	3.58	3.84	9.26	13.12	7.08	9.82
Arhgap5	ENSMUSG00000035133	1.35	-2.45	-1.29	9.3e-11	3.26e-09	1.96e-06	1.49	2.31	2.27	2.02	5.59	7.6	5.59	6.26
Arid3b	ENSMUSG00000004661	4.1	-2.72	-1.44	4.96e-16	3.38e-14	1.04e-11	5.16	5.29	6.05	5.5	18.36	25.44	13.82	19.21
Arl4a	ENSMUSG00000047446	1.21	-2.05	-1.04	4.17e-05	0.000433	0.88	1.46	3.22	1.93	2.2	4.52	6.61	5.77	5.63
Armcx2	ENSMUSG00000033436	1.64	-2.37	-1.25	7.29e-07	1.24e-05	0.02	1.55	3.62	2.39	2.52	6.98	8.32	7.42	7.57
Arrdc3	ENSMUSG00000074794	15.32	-2.33	-1.22	1.32e-16	9.89e-15	2.77e-12	21.51	30.05	21.32	24.3	68.14	73.05	71.14	70.78
Art3	ENSMUSG00000034842	3.4	-2.14	-1.1	3.04e-06	4.45e-05	0.06	4.74	6.47	6.37	5.86	15.27	11.73	19.48	15.49
Asb2	ENSMUSG00000021200	17.89	-2.45	-1.29	6.35e-14	3.37e-12	1.33e-09	22.85	25.54	31.79	26.73	84.84	106.9	59.39	83.71
Atp2a3	ENSMUSG00000020788	9.54	-3.75	-1.91	1.41e-27	2.57e-25	2.98e-23	6.8	8.72	12.53	9.35	43.34	55.06	35.09	44.5
Atp2b4	ENSMUSG00000026463	2.64	-2.94	-1.56	1.25e-17	1.06e-15	2.62e-13	2.96	3.13	3.76	3.28	11.6	16.56	9	12.39
BC049352	ENSMUSG00000091996	2.78	-2.01	-1.01	0.000105	0.000966	1	4.68	5.09	5.28	5.02	16.98	11.88	9.64	12.83
Bcap29	ENSMUSG00000020650	1.06	-2.11	-1.07	8.45e-06	0.000108	0.18	1.95	1.99	1.67	1.87	4.17	6.18	4.48	4.94
Bcl2	ENSMUSG00000057329	6.56	-2.55	-1.35	2.6e-18	2.35e-16	5.47e-14	8.11	9.98	10.34	9.48	30.33	35.47	25.67	30.49
Bend6	ENSMUSG00000042182	1.62	-2.62	-1.39	1.24e-05	0.000152	0.26	3.19	1.79	1.81	2.26	8.42	8.56	5.68	7.55
Bmf	ENSMUSG00000040093	5.79	-2.29	-1.2	3.7e-13	1.8e-11	7.78e-09	6.16	11.4	10.19	9.25	26.13	29.91	24.47	26.83
C030034L19Rik	ENSMUSG00000097365	1.48	-4.73	-2.24	1.53e-16	1.14e-14	3.22e-12	1.34	0.95	1.18	1.15	7.4	7.28	5.94	6.87
C2	ENSMUSG00000024371	1.07	-2.69	-1.43	8.97e-05	0.00084	1	0.55	2.16	1.6	1.43	5.48	5.3	4.15	4.97
Cadm1	ENSMUSG00000032076	13.88	-2.74	-1.46	5.33e-30	1.18e-27	1.12e-25	14.29	22.73	18.98	18.67	65.36	72.26	55.77	64.46
Calhm2	ENSMUSG00000033033	4.35	-2.76	-1.46	6.02e-12	2.51e-10	1.27e-07	5.08	7.31	5.04	5.81	22.3	23.93	14.65	20.29
Casp1	ENSMUSG00000025888	3.99	-2.31	-1.21	2.82e-08	6.32e-07	0.000594	4.6	8.93	5.62	6.38	19.52	23	13.34	18.62
Ccdc152	ENSMUSG00000091119	1.16	-7.31	-2.87	1.45e-05	0.000175	0.3	0	1.19	0.46	0.55	5.01	5.93	5.23	5.39
Ccl3	ENSMUSG00000000982	197.03	-2.93	-1.55	3.58e-20	3.76e-18	7.53e-16	192.06	265.15	285.08	247.43	791.44	1318.02	668.75	926.07
Ccn1	ENSMUSG00000028195	6.47	-2.8	-1.49	1.04e-11	4.24e-10	2.2e-07	5.58	8.61	11.18	8.46	30.32	37.18	23.13	30.21
Cd163	ENSMUSG00000008845	1.74	-7.18	-2.84	1.89e-17	1.59e-15	3.97e-13	0.97	0.83	0.85	0.88	8.43	5.57	9.72	7.9
Cd180	ENSMUSG00000021624	5.82	-2.56	-1.35	5.46e-12	2.29e-10	1.15e-07	5	10.85	9.54	8.46	29.46	34.11	18.15	27.24
Cd276	ENSMUSG00000035914	2.09	-2.16	-1.11	1.55e-06	2.44e-05	0.03	3.08	3.78	3.81	3.56	9.63	11.21	8.27	9.7
Cd300ld	ENSMUSG00000034641	14.29	-3.1	-1.63	9.18e-26	1.48e-23	1.93e-21	15.17	19.23	16.61	17	57.64	76.7	64.56	66.3
Cd300ld5	ENSMUSG00000089722	42.51	-2.2	-1.14	1.03e-08	2.51e-07	0.000217	35.11	105.4	79.14	73.22	213.7	183.96	189.89	195.85
Cd36	ENSMUSG00000002944	14.13	-3.27	-1.71	1.59e-30	3.74e-28	3.35e-26	12.75	18.74	16.28	15.92	63.09	78.03	56.2	65.78
Cdk14	ENSMUSG00000028926	2.8	-2.04	-1.03	3.48e-10	1.09e-08	7.33e-06	3.6	6.41	5.28	5.1	11.87	15.13	12.05	13.02
Cdk6	ENSMUSG00000040274	25.71	-2.76	-1.47	2.06e-22	2.61e-20	4.33e-18	31.55	41.3	29.92	34.26	112.02	125.55	119.07	118.88
Cdr2	ENSMUSG00000030878	11.64	-2.77	-1.47	1.3e-21	1.55e-19	2.74e-17	13.87	17.44	15.13	15.48	49.91	58.56	53.18	53.89
Ch25h	ENSMUSG00000050370	30.23	-2.51	-1.33	2.42e-10	7.82e-09	5.09e-06	40.09	36.67	53.97	43.58	158.39	189.57	78.12	142.03
Cited2	ENSMUSG00000039910	83.55	-2.3	-1.2	1.01e-16	7.79e-15	2.13e-12	111.02	144.36	143.64	133.01	428.01	453.69	286.05	389.25
Clcf1	ENSMUSG00000040663	2.29	-2.05	-1.04	7.83e-05	0.000745	1	4.81	3.3	4.14	4.08	9.15	13.86	9.13	10.71
Clec9a	ENSMUSG00000046080	1.81	-3.14	-1.65	1.38e-07	2.68e-06	0.0029	2.35	2.83	1.22	2.14	7.17	9.23	8.74	8.38
Clk1	ENSMUSG00000026034	24.01	-2.05	-1.04	1.29e-12	5.92e-11	2.72e-08	34.54	55.14	40.58	43.42	97.24	129.33	107.79	111.45
Cmah	ENSMUSG00000016756	2.45	-2.65	-1.41	1.1e-16	8.33e-15	2.3e-12	2.44	4.41	3.37	3.41	11.07	12.99	10.13	11.4
Cntrob	ENSMUSG00000032782	1.29	-2	-1	2.76e-05	0.000304	0.58	2.22	2.42	2.55	2.4	5.17	7.48	5.44	6.03
Col27a1	ENSMUSG00000045672	4.56	-2.09	-1.06	6.37e-11	2.3e-09	1.34e-06	5.92	8.5	9.69	8.04	23.23	20.67	19.22	21.04
Cpeb3	ENSMUSG00000039652	1.38	-2.23	-1.16	7.96e-06	0.000103	0.17	2.42	1.61	2.67	2.23	7.02	7.8	4.49	6.44
Cped1	ENSMUSG00000062980	1.07	-5.4	-2.43	1.71e-17	1.46e-15	3.6e-13	0.6	1.09	0.49	0.72	5.41	4.91	4.51	4.95
Cpq	ENSMUSG00000039007	3.57	-2.02	-1.01	8.18e-07	1.37e-05	0.02	4.55	8.84	6.15	6.51	15.61	19.24	14.87	16.57
Cst3	ENSMUSG00000027447	736.18	-2.05	-1.04	4.73e-13	2.24e-11	9.95e-09	1023.91	1526.23	1435.88	1328.67	3372.92	3685.41	3171.21	3409.84
Ctps2	ENSMUSG00000031360	1.3	-2.55	-1.35	2.11e-07	4e-06	0.00444	1.57	1.91	2.1	1.86	6.1	6.36	5.54	6
Cyp4b1	ENSMUSG00000028713	1.52	-4.99	-2.32	3.04e-06	4.45e-05	0.06	1.72	0.71	0.82	1.08	6.74	11.85	3.15	7.25
Ddit3_1	ENSMUSG00000025408	25.17	-2.37	-1.24	8.95e-17	6.9e-15	1.88e-12	28.56	45.1	43.34	39	114.93	131.69	103.83	116.81
Ddit4	ENSMUSG00000020108	56.05	-12.5	-3.64	8.56e-89	1.71e-85	1.8e-84	18.05	15.04	15.51	16.2	325.37	252.27	200.34	259.33
Dennd2c	ENSMUSG00000007379	2.69	-2.78	-1.47	1.78e-12	7.95e-11	3.75e-08	2.41	3.8	4.37	3.53	13.65	13.14	10.62	12.47
Disc1	ENSMUSG00000043051	10.75	-2.56	-1.35	4.54e-16	3.11e-14	9.55e-12	13.97	13.28	18.78	15.35	49.02	59.3	41.74	50.02
Dlc1	ENSMUSG00000031523	1.53	-2.67	-1.42	2.75e-15	1.69e-13	5.78e-11	2.08	1.95	2.27	2.1	7.27	7.7	6.26	7.08
Dnajb13	ENSMUSG00000030708	16.87	-2.04	-1.03	2.13e-09	5.74e-08	4.48e-05	34.14	31.93	24	30.02	72.94	81.36	79.46	77.92
Dnase1l3	ENSMUSG00000025279	1.19	-3.33	-1.74	2.1e-09	5.67e-08	4.41e-05	0.96	1.56	1.44	1.32	4.74	7.04	4.93	5.57
Dop1a	ENSMUSG00000034973	1.63	-2.2	-1.13	1.77e-15	1.12e-13	3.73e-11	2.37	3.36	2.48	2.74	7.76	8.46	6.5	7.57
Dusp10	ENSMUSG00000039384	3.01	-2.18	-1.12	1.23e-06	1.97e-05	0.03	5.44	5.18	4.68	5.1	14.73	15.17	11.91	13.94
E030013I19Rik	ENSMUSG00000086843	1.44	-5.83	-2.54	1.19e-10	4.09e-09	2.51e-06	0.75	1.2	0.74	0.89	8.92	6.51	4.56	6.66
E230001N04Rik	ENSMUSG00000066170	3.63	-8.59	-3.1	1.89e-22	2.46e-20	3.98e-18	0.92	1.92	1.73	1.52	20.91	16.68	12.83	16.81
E230029C05Rik	ENSMUSG00000097585	4.69	-2.1	-1.07	6.36e-10	1.9e-08	1.34e-05	6.13	11.26	7.35	8.25	22.58	23.85	18.89	21.78
E430024P14Rik	ENSMUSG00000090069	4.45	-4.62	-2.21	8.17e-16	5.44e-14	1.72e-11	1.87	6.53	2.53	3.64	19.42	26.02	16.83	20.76
Ebi3	ENSMUSG00000003206	7.31	-2.47	-1.31	5.16e-05	0.000521	1	12.5	6.97	12.06	10.51	36.06	51.09	16.51	34.56
Egf	ENSMUSG00000028017	1.87	-12.36	-3.63	1.72e-24	2.57e-22	3.62e-20	0.34	0.8	0.55	0.56	4.19	15.01	7.39	8.86
Eif2ak4	ENSMUSG00000005102	3.45	-2.08	-1.06	4.54e-10	1.38e-08	9.55e-06	4.53	6.52	7.18	6.07	16.58	17.83	13.63	16.01
Eif2d	ENSMUSG00000026427	1.7	-2.51	-1.33	1.86e-10	6.16e-09	3.91e-06	2.05	2.27	3.06	2.46	7.92	7.9	7.7	7.84
Eml6	ENSMUSG00000044072	1.12	-2.34	-1.23	2.13e-07	4.03e-06	0.00448	1.59	2.32	1.37	1.76	5.69	5.8	4.11	5.2
Epb41	ENSMUSG00000028906	5.57	-2.15	-1.1	5.82e-13	2.73e-11	1.22e-08	7.32	12.08	9.34	9.58	25.5	32.94	19.63	26.02
Ets1	ENSMUSG00000032035	4.37	-2.93	-1.55	2.56e-19	2.56e-17	5.39e-15	6.35	5.7	4.23	5.43	20.44	21.43	18.87	20.25
Evi2b	ENSMUSG00000093938	8.4	-2.99	-1.58	3.22e-11	1.21e-09	6.77e-07	6.44	15.24	9.66	10.45	38.12	53.81	26.34	39.42
F630028O10Rik	ENSMUSG00000078122	8.18	-2.45	-1.29	2.14e-09	5.75e-08	4.49e-05	8.87	18.76	10.14	12.59	27.57	43.68	42.41	37.89
Fam129a	ENSMUSG00000026483	51.51	-2.63	-1.4	2.84e-23	3.85e-21	5.97e-19	57.94	85.05	73.6	72.2	229.58	284.52	205.05	239.72
Fcgr4	ENSMUSG00000059089	26.44	-2.64	-1.4	6.19e-15	3.66e-13	1.3e-10	21.3	42.28	48.27	37.28	117.88	150.74	101.14	123.25
Fgf13	ENSMUSG00000031137	2.11	-2.11	-1.08	8.27e-06	0.000107	0.17	3.15	4.16	3.77	3.7	10.45	11.94	7.16	9.85
Filip1l	ENSMUSG00000043336	3.87	-2.03	-1.02	2.51e-06	3.75e-05	0.05	4.42	10.5	6.55	7.16	15.75	25.33	13.45	18.18
Firre	ENSMUSG00000085396	3.64	-2.05	-1.04	3.77e-10	1.16e-08	7.93e-06	6.02	7.14	6.41	6.52	15.04	17.5	17.9	16.81
Flnb	ENSMUSG00000025278	5.99	-2.16	-1.11	8.46e-13	3.95e-11	1.78e-08	8.19	11.16	11.23	10.19	28.63	31.65	23.28	27.85
Fus	ENSMUSG00000030795	20.19	-2.05	-1.03	1.42e-12	6.47e-11	2.99e-08	29.07	45.03	35.39	36.5	83.39	114.6	83.96	93.98
Fxyd2	ENSMUSG00000059412	1.53	-4.94	-2.3	5.56e-09	1.42e-07	0.000117	1.14	0.8	1.39	1.11	7.39	11.34	3.08	7.27
Fxyd5	ENSMUSG00000009687	19.58	-2.03	-1.02	1.1e-10	3.81e-09	2.31e-06	28.88	39.39	38.07	35.45	90.88	122.21	62.39	91.83
Gabbr1	ENSMUSG00000024462	3.11	-2.19	-1.13	4.29e-11	1.58e-09	9.02e-07	5.3	6.05	4.42	5.26	14.38	15.38	13.47	14.41
Galnt3	ENSMUSG00000026994	7.12	-2.02	-1.01	3.67e-11	1.37e-09	7.72e-07	11.99	14.94	12.02	12.98	30.46	34.16	34	32.87
Galnt4	ENSMUSG00000090035	5.52	-2.01	-1.01	7.53e-10	2.22e-08	1.58e-05	7.88	11.76	10.64	10.1	23.04	29.22	24.52	25.59
Gbp4	ENSMUSG00000079363	1.73	-3.44	-1.78	9.5e-16	6.22e-14	2e-11	2.07	1.46	2.02	1.85	8.17	8.55	7.28	8
Glcci1	ENSMUSG00000029638	10.56	-2.63	-1.4	1.24e-17	1.06e-15	2.61e-13	14.88	14.77	13.88	14.51	52.88	61.99	33.34	49.4
Glipr1	ENSMUSG00000056888	10.06	-4.72	-2.24	1.24e-21	1.49e-19	2.61e-17	6.16	10.22	7.22	7.87	37.86	64.55	38.99	47.13
Glmn	ENSMUSG00000029276	1.95	-2.52	-1.33	2.23e-05	0.000254	0.47	2.23	4.31	2.07	2.87	7.44	11.03	8.76	9.08
Glrx	ENSMUSG00000021591	5.4	-2.19	-1.13	1.31e-09	3.66e-08	2.75e-05	5.45	11.42	10.53	9.13	30.15	25.93	18.97	25.02
Gm10392	ENSMUSG00000072673	2.36	-5.93	-2.57	9.52e-10	2.75e-08	2e-05	0.61	1.67	1.96	1.42	13.86	11.21	7.77	10.94
Gm10847	ENSMUSG00000115002	3.02	-3.09	-1.63	7.66e-06	9.99e-05	0.16	2.91	2.66	5.11	3.56	15.03	16.23	10.95	14.07
Gm11748	ENSMUSG00000087036	3.88	-2.57	-1.36	3.16e-05	0.000341	0.66	6.34	7.95	2.27	5.52	20.84	18.33	14.72	17.96
Gm15356	ENSMUSG00000085109	1.38	-3.08	-1.62	8.45e-06	0.000108	0.18	1.28	1.76	1.92	1.65	6.28	8.68	4.5	6.49
Gm15513	ENSMUSG00000086291	1.03	-10.37	-3.37	5.85e-06	7.85e-05	0.12	0.22	0.82	0	0.35	4.08	6.54	3.81	4.81
Gm15635	ENSMUSG00000085095	4.5	-3.33	-1.73	4.62e-15	2.76e-13	9.71e-11	3.56	5.05	6.25	4.95	21.75	25.52	15.75	21.01
Gm16894	ENSMUSG00000097899	3.14	-4.69	-2.23	2.63e-06	3.9e-05	0.06	1.67	3.44	2.2	2.44	15.21	19.14	9.76	14.7
Gm17590	ENSMUSG00000106588	13.16	-3.65	-1.87	3.55e-17	2.89e-15	7.46e-13	11.71	17.5	10.8	13.34	50.67	79.66	53.98	61.44
Gm17690	ENSMUSG00000097204	1.43	-4.52	-2.18	1.75e-08	4.06e-07	0.000368	1.22	0.93	1.34	1.16	4.61	9.08	6.35	6.68
Gm20628	ENSMUSG00000093656	3.41	-2.34	-1.23	7.22e-09	1.79e-07	0.000152	4.16	6.51	5.39	5.35	16.43	18.34	12.78	15.85
Gm20705	ENSMUSG00000093559	2.66	-2.35	-1.23	5.28e-05	0.000531	1	4.03	4.52	4.03	4.19	9.37	14.68	13.03	12.36
Gm2629	ENSMUSG00000117613	3.77	-2.76	-1.47	1.12e-07	2.21e-06	0.00235	4.19	4.84	6.01	5.02	15.81	21.12	15.7	17.54
Gm26532	ENSMUSG00000097296	18.91	-2.07	-1.05	1.67e-07	3.23e-06	0.00352	33.16	30.32	37.66	33.71	84.09	107.21	73.1	88.13
Gm26714	ENSMUSG00000097654	1.71	-7.17	-2.84	6.87e-08	1.42e-06	0.00144	0.64	1.36	0.56	0.85	7.01	7.3	9.26	7.86
Gm26902	ENSMUSG00000097558	1.45	-3.4	-1.77	6.84e-07	1.17e-05	0.01	1.14	1.3	2.17	1.54	8.32	8.01	3.94	6.76
Gm27928	ENSMUSG00000099039	9.09	-8.51	-3.09	1.83e-07	3.49e-06	0.00384	4.12	5.03	2.42	3.86	48.46	52.93	26.27	42.55
Gm32250	ENSMUSG00000104206	5.24	-5.07	-2.34	9.19e-05	0.000858	1	1.09	8	1.92	3.67	22.37	27.29	23.21	24.29
Gm33858	ENSMUSG00000111792	1.74	-3.43	-1.78	7.78e-05	0.000741	1	1	1.82	2.63	1.82	7.09	8.56	8.47	8.04
Gm34455	ENSMUSG00000118107	34.73	-2.04	-1.03	3.15e-12	1.36e-10	6.62e-08	60.96	72.07	54.32	62.45	148.16	172.49	161.34	160.66
Gm34921	ENSMUSG00000112384	4.41	-2.49	-1.32	5.1e-06	6.98e-05	0.11	2.75	10.07	6.82	6.55	18.21	24.48	18.87	20.52
Gm42435	ENSMUSG00000105534	3.79	-2.91	-1.54	8.6e-07	1.43e-05	0.02	3.89	4.67	5.77	4.77	15.2	25.29	12.9	17.8
Gm42941	ENSMUSG00000104693	5.65	-2.64	-1.4	1.93e-07	3.68e-06	0.00407	5.06	10.72	7.96	7.91	25.14	36.31	18.1	26.52
Gm43331	ENSMUSG00000104910	2.87	-3.05	-1.61	3.29e-05	0.000353	0.69	1.88	5.34	3.3	3.5	11.37	21.46	7.96	13.6
Gm43581	ENSMUSG00000105199	1.79	-3.93	-1.97	1.59e-08	3.73e-07	0.000335	1.35	2.36	1.3	1.67	9.36	9.08	6.52	8.32
Gm43585	ENSMUSG00000106287	2.84	-5.17	-2.37	1.32e-09	3.67e-08	2.77e-05	1.76	2.75	1.54	2.02	11.98	15.4	12.25	13.21
Gm43728	ENSMUSG00000104867	1.17	-3.34	-1.74	3.78e-05	0.0004	0.79	1.07	2.21	0.59	1.29	5.65	6.7	3.99	5.45
Gm43813	ENSMUSG00000106636	5.51	-2.43	-1.28	2.14e-10	7e-09	4.51e-06	5.52	10.52	8.76	8.27	25.12	27.46	23.94	25.51
Gm44751	ENSMUSG00000109244	10.32	-2.62	-1.39	2.98e-14	1.66e-12	6.27e-10	11.07	20.47	12.69	14.74	36.67	55.76	51.1	47.84
Gm47917	ENSMUSG00000112824	19.85	-2.45	-1.29	2.59e-09	6.9e-08	5.45e-05	26.78	37.37	25.95	30.03	70.27	92.17	111.55	91.33
Gm49339	ENSMUSG00000062593	8.92	-11.77	-3.56	8.09e-08	1.65e-06	0.0017	0	9.22	0	3.07	37.8	55.76	31.73	41.76
Gm49396	ENSMUSG00000109378	2.65	-2.38	-1.25	2.91e-05	0.000318	0.61	1.63	4.28	6.5	4.14	13.24	15.4	8.55	12.4
Gm50035	ENSMUSG00000117404	5.6	-4.73	-2.24	3.7e-11	1.38e-09	7.79e-07	2.66	6.07	4.09	4.27	29.82	22.8	24.67	25.77
Gm5431	ENSMUSG00000058163	1.88	-4.19	-2.07	3.87e-13	1.87e-11	8.14e-09	0.82	2	2.08	1.63	8.39	11	6.97	8.79
Gm6277	ENSMUSG00000097440	3.59	-3.57	-1.84	6.6e-18	5.79e-16	1.39e-13	2.71	4.22	4.13	3.69	18.28	19.8	12.17	16.75
Gm6377	ENSMUSG00000048621	9.72	-2.01	-1	1.28e-06	2.05e-05	0.03	12.21	28.1	14.28	18.2	37.08	57.65	41.17	45.3
Gpr155	ENSMUSG00000041762	3.83	-2.01	-1.01	9.91e-08	1.99e-06	0.00208	6.11	9.59	5.51	7.07	14.68	20.51	18.07	17.75
Gpr183	ENSMUSG00000051212	34.53	-2.78	-1.48	4.18e-27	7.27e-25	8.8e-23	37.67	50.39	48.64	45.57	176.03	173.65	130.97	160.22
Gpr65	ENSMUSG00000021886	30.07	-2.04	-1.03	2.71e-09	7.18e-08	5.69e-05	34.87	74.21	56.66	55.25	127.84	173.28	119.37	140.16
Gpx3	ENSMUSG00000018339	8.29	-3.07	-1.62	6.32e-08	1.32e-06	0.00133	8.93	8.34	12.11	9.8	29.36	68.47	20.61	39.48
Gtf2h2	ENSMUSG00000021639	2.69	-2.22	-1.15	4.32e-08	9.35e-07	0.000909	2.57	5.04	5.57	4.39	13.39	12.96	10.98	12.45
H2-Ob	ENSMUSG00000041538	2.44	-2.26	-1.18	1.19e-09	3.35e-08	2.5e-05	3.47	4.07	4.31	3.95	10.71	12.05	11.04	11.27
Haao	ENSMUSG00000000673	3.34	-5.38	-2.43	6.23e-27	1.06e-24	1.31e-22	1.35	2.89	2.58	2.27	14.79	19.32	12.61	15.57
Haus3	ENSMUSG00000079555	3.02	-2.31	-1.21	1.24e-06	1.99e-05	0.03	2	5.99	6.71	4.9	13.44	16.27	12.45	14.05
Hdac9	ENSMUSG00000004698	1.23	-2.92	-1.54	1.21e-13	6.21e-12	2.54e-09	1.59	1.71	1.4	1.57	5.31	7.06	4.89	5.75
Hdgfl3	ENSMUSG00000025104	1.1	-4.13	-2.05	3.62e-14	1.98e-12	7.61e-10	0.48	1.34	1.1	0.97	5.18	6.35	3.86	5.13
Hpgd	ENSMUSG00000031613	26.89	-5.04	-2.33	3.27e-42	1.41e-39	6.87e-38	20.29	19.89	18.38	19.52	133.86	146.87	95.02	125.25
Hrh1	ENSMUSG00000053004	1.33	-4.45	-2.15	5.74e-11	2.09e-09	1.21e-06	1.03	1.08	1.18	1.1	4.95	7.08	6.47	6.16
Hs3st1	ENSMUSG00000051022	10.61	-16.99	-4.09	8.28e-49	4.72e-46	1.74e-44	2.37	2.6	1.94	2.3	44.86	60.1	43.23	49.4
Hs3st3a1	ENSMUSG00000047759	1.74	-2.49	-1.32	2.43e-07	4.55e-06	0.00511	2.06	3.68	1.96	2.57	8.64	8.92	6.64	8.07
I830077J02Rik	ENSMUSG00000074342	5.22	-3	-1.58	3.56e-14	1.96e-12	7.49e-10	5.77	5.84	7.56	6.39	25.42	28.76	18.78	24.32
Ifit2	ENSMUSG00000045932	27.24	-4.47	-2.16	6.53e-31	1.6e-28	1.37e-26	17.21	29.51	21.74	22.82	103.53	111.06	159.56	124.72
Ifnb1	ENSMUSG00000048806	20.64	-4.58	-2.19	1.58e-13	7.98e-12	3.33e-09	12.67	19.74	18.15	16.85	64.03	75.19	142.48	93.9
Igf2bp3	ENSMUSG00000029814	1.58	-3.48	-1.8	2.07e-15	1.28e-13	4.35e-11	1.16	2.09	1.74	1.67	7.11	6.82	7.88	7.27
Il18rap	ENSMUSG00000026068	2.37	-3.02	-1.6	3.83e-13	1.86e-11	8.06e-09	2.97	3	2.66	2.88	9.54	10.68	12.45	10.89
Il1rl2	ENSMUSG00000070942	1.54	-2.05	-1.04	2.71e-06	4.01e-05	0.06	2.95	3.17	2.18	2.76	7.23	7.15	6.91	7.1
Immp2l	ENSMUSG00000056899	3.34	-2.13	-1.09	5.65e-05	0.000561	1	4.23	5.45	7.43	5.7	14.85	13.99	17.13	15.33
Insyn2a	ENSMUSG00000073805	3.29	-2.35	-1.23	3.54e-12	1.53e-10	7.44e-08	4.8	5.39	5.32	5.17	14.77	18.23	12.92	15.31
Itga8	ENSMUSG00000026768	4.39	-5.94	-2.57	1.17e-38	4.25e-36	2.46e-34	1.34	3.32	3.4	2.69	20.75	23.11	17.34	20.4
Itpr3	ENSMUSG00000042644	6.33	-2.34	-1.23	3.48e-15	2.12e-13	7.32e-11	8.31	10.46	11.01	9.93	31.72	30.9	25.4	29.34
Jade2	ENSMUSG00000020387	10.59	-2.42	-1.28	4.98e-20	5.17e-18	1.05e-15	12.3	17.74	18.31	16.12	50.62	57.65	39.66	49.31
Kap	ENSMUSG00000032758	2.02	-14.28	-3.84	4.37e-05	0.000451	0.92	1	0.46	0	0.48	5.09	18.13	5.81	9.68
Kcnq1ot1	ENSMUSG00000101609	1.34	-2.36	-1.24	1.03e-16	7.84e-15	2.16e-12	1.86	2.68	1.76	2.1	5.94	7.48	5.32	6.25
Kif3c	ENSMUSG00000020668	2.69	-2.06	-1.04	1.08e-07	2.15e-06	0.00228	3.37	4.91	6.14	4.81	13.35	15.18	9.18	12.57
Klhl13	ENSMUSG00000036782	3.41	-3.4	-1.77	1.13e-16	8.56e-15	2.38e-12	3.81	3.94	3.35	3.7	13.64	17.05	16.6	15.77
Klk1	ENSMUSG00000063903	2.81	-5.41	-2.44	8.48e-05	0.0008	1	0	1.2	4.6	1.93	5.2	24.14	10.75	13.37
Klra2	ENSMUSG00000030187	4.87	-2.89	-1.53	8.24e-08	1.68e-06	0.00173	2.6	10.01	6.36	6.32	20.45	28.36	19.29	22.7
Krr1	ENSMUSG00000063334	7.83	-2.18	-1.13	7.29e-12	2.99e-10	1.53e-07	10.1	16.15	13.65	13.3	30.02	48.56	31.29	36.62
Lilr4b	ENSMUSG00000112023	71.31	-2.34	-1.23	3.57e-14	1.96e-12	7.51e-10	79.59	149.72	112.2	113.84	280.38	422.69	294.71	332.59
Lilra5	ENSMUSG00000070873	29.7	-4.19	-2.07	5.21e-27	8.95e-25	1.1e-22	17.69	32.97	28.31	26.32	123.9	196.38	98.33	139.54
Lilrb4a	ENSMUSG00000112148	96.34	-2.52	-1.33	7.39e-17	5.76e-15	1.55e-12	100.67	182.27	145.34	142.76	394.57	574.97	379.79	449.78
Lpar6	ENSMUSG00000033446	7.69	-2.72	-1.44	6.17e-16	4.16e-14	1.3e-11	6.13	14.31	11.34	10.59	31.2	43.94	32.24	35.8
Lpcat4	ENSMUSG00000027134	5.79	-2.49	-1.32	3.04e-07	5.59e-06	0.00639	8.98	5.36	10.63	8.32	28.35	36.19	16.94	27.16
Lrba	ENSMUSG00000028080	2.25	-2.37	-1.25	3.32e-17	2.75e-15	6.98e-13	2.9	4.31	3.27	3.49	10.66	11.62	9.07	10.45
Lrrc3	ENSMUSG00000051652	4.41	-4.73	-2.24	8.22e-24	1.18e-21	1.73e-19	2.95	3.3	3.96	3.4	23.1	22.16	16.09	20.45
Lsamp	ENSMUSG00000061080	1.57	-3.07	-1.62	8.77e-16	5.78e-14	1.85e-11	1.68	2.3	1.67	1.88	7.76	5.6	8.16	7.17
Maml2	ENSMUSG00000031925	2.98	-2.51	-1.33	1.59e-08	3.73e-07	0.000335	2.45	4.49	6.23	4.39	16.19	14.43	10.82	13.81
Maml3	ENSMUSG00000061143	3.57	-2.42	-1.27	5.22e-16	3.53e-14	1.1e-11	4.4	5.74	6.11	5.41	17.4	20.19	12.33	16.64
Map4k2	ENSMUSG00000024948	4.45	-2.04	-1.03	1.17e-09	3.29e-08	2.45e-05	6.66	8.13	9.11	7.97	24.54	21.35	15.95	20.61
Map7d3	ENSMUSG00000067878	1.76	-2.66	-1.41	5.27e-05	0.00053	1	1.22	3.01	3.1	2.44	6.51	12.54	5.82	8.29
Matn2	ENSMUSG00000022324	3.81	-4.85	-2.28	2.62e-31	6.65e-29	5.51e-27	2.08	3.24	3.26	2.86	19.42	17.95	15.51	17.63
Mbnl1	ENSMUSG00000027763	12.55	-2.11	-1.08	2.11e-12	9.36e-11	4.44e-08	16.34	27.88	22.06	22.09	53.64	74.82	47.33	58.6
Mctp1	ENSMUSG00000021596	2.33	-3.33	-1.74	3.77e-16	2.61e-14	7.93e-12	2.36	2.2	3.1	2.55	11.62	10.82	9.85	10.76
Mef2c	ENSMUSG00000005583	9.97	-2.97	-1.57	6.73e-31	1.63e-28	1.41e-26	9.79	15.53	11.99	12.43	43.03	52.36	43.34	46.25
Mical1	ENSMUSG00000019823	11.17	-2.18	-1.12	3.24e-13	1.59e-11	6.81e-09	17.64	20.55	18.31	18.83	49.7	53.53	51.59	51.61
Mir17hg	ENSMUSG00000089726	2.8	-2.14	-1.09	4.24e-06	5.96e-05	0.09	4.48	6.28	3.76	4.84	12	13.05	13.74	12.93
Mmp12	ENSMUSG00000049723	27.53	-4.77	-2.25	3.16e-48	1.74e-45	6.64e-44	15.66	27.31	21.46	21.47	109.26	161.82	114	128.36
Mmp13	ENSMUSG00000050578	91.65	-15.44	-3.95	3.42e-154	5.46e-150	7.18e-150	16.33	25.89	23.49	21.9	381.9	497.31	397.96	425.72
Msh5	ENSMUSG00000007035	5.8	-2.63	-1.4	4.59e-15	2.76e-13	9.66e-11	6.11	7.16	10.91	8.06	28.24	29.69	22.79	26.91
Mtmr11	ENSMUSG00000045934	2.08	-6.43	-2.68	4.68e-19	4.51e-17	9.85e-15	0.56	1.53	1.39	1.16	9.74	10.08	9	9.6
Myadm	ENSMUSG00000068566	25.74	-2.88	-1.53	1.69e-20	1.84e-18	3.56e-16	26.63	33.41	38.18	32.74	110.04	166.1	86.32	120.82
Naip6	ENSMUSG00000078942	2.08	-2.14	-1.1	9.05e-08	1.83e-06	0.0019	2.78	4.62	3.4	3.6	8.44	10.08	10.34	9.62
Nbeal1	ENSMUSG00000073664	1.73	-2.09	-1.06	3.17e-11	1.19e-09	6.66e-07	2.72	3.85	2.61	3.06	6.74	9.82	7.61	8.06
Nfe2l3	ENSMUSG00000029832	2.39	-3.46	-1.79	1.8e-09	4.92e-08	3.79e-05	1.42	4.55	1.77	2.58	10.09	13.55	9.8	11.15
Nid2	ENSMUSG00000021806	2.32	-2.04	-1.03	3.89e-07	7e-06	0.00817	4.08	4.79	3.71	4.19	12.22	11.47	8.59	10.76
Nr3c1	ENSMUSG00000024431	10.67	-2.02	-1.02	1.2e-13	6.17e-12	2.52e-09	17.27	23.46	17.51	19.41	47.29	59.95	41.87	49.7
Nrg2	ENSMUSG00000060275	1.67	-2.78	-1.47	6.64e-06	8.76e-05	0.14	1.91	1.74	2.86	2.17	9.43	6.65	6.9	7.66
Nt5dc1	ENSMUSG00000039480	1.4	-2.35	-1.23	0.0001	0.000924	1	2.11	2.75	1.76	2.21	5.82	8.67	5.12	6.54
Nup210	ENSMUSG00000030091	4.56	-2.02	-1.02	2.4e-10	7.76e-09	5.04e-06	6.55	9.43	8.89	8.29	23.23	26.01	14.66	21.3
Ogt	ENSMUSG00000034160	7.64	-2.05	-1.04	2.52e-11	9.66e-10	5.3e-07	10.02	16.04	15.11	13.72	34.57	42.42	29.72	35.57
Oplah	ENSMUSG00000022562	1.64	-3.28	-1.72	2.18e-10	7.12e-09	4.59e-06	1.21	1.54	2.7	1.82	7.06	8.28	7.43	7.59
Parp8	ENSMUSG00000021725	9.04	-2.31	-1.21	7.28e-19	6.92e-17	1.53e-14	10.78	17.61	14.94	14.44	43.97	48.57	33.7	42.08
Parvg	ENSMUSG00000022439	16.39	-3.78	-1.92	4.83e-36	1.61e-33	1.02e-31	14.12	15.62	18.02	15.92	77.31	86.39	64.69	76.13
Pbx1	ENSMUSG00000052534	1.08	-3.16	-1.66	2.17e-14	1.23e-12	4.57e-10	1.17	1.4	1.18	1.25	4.74	4.5	5.59	4.94
Pcgf3	ENSMUSG00000033623	1.07	-2.02	-1.02	1.65e-05	0.000196	0.35	1.36	2.09	2.37	1.94	4.61	6.56	3.8	4.99
Pecr	ENSMUSG00000026189	1.45	-3.52	-1.82	0.000107	0.000987	1	0.7	1.7	2.04	1.48	6.07	7.49	6.65	6.74
Phf11b	ENSMUSG00000091649	13.05	-3.23	-1.69	1.49e-13	7.51e-12	3.12e-09	9.51	20.39	15.15	15.02	50.7	83.82	48.91	61.14
Phf11d	ENSMUSG00000068245	3.08	-2.27	-1.18	1.21e-07	2.37e-06	0.00254	3.36	4.58	7.01	4.99	15.3	17.02	10.8	14.37
Phykpl	ENSMUSG00000020359	6.57	-2.05	-1.04	4.32e-11	1.59e-09	9.08e-07	10.41	13.31	11.7	11.81	26.24	37.38	28.16	30.59
Pla2g4a	ENSMUSG00000056220	4.65	-2.37	-1.25	5.36e-12	2.25e-10	1.13e-07	5.18	9.87	6.78	7.27	21.54	27.45	16.25	21.75
Plxna4os2	ENSMUSG00000086675	4.86	-2.7	-1.43	5.76e-10	1.73e-08	1.21e-05	5.68	7.24	6.96	6.63	20.36	26.16	21.2	22.57
Plxnb1	ENSMUSG00000053646	4.48	-16.65	-4.06	2.34e-85	4.15e-82	4.92e-81	0.92	1.21	0.84	0.99	23.45	21.72	17.18	20.78
Pparg	ENSMUSG00000000440	4.48	-2.1	-1.07	3.05e-07	5.61e-06	0.00642	9.06	7.63	6.91	7.87	18.56	24.43	19.49	20.83
Ppnr	ENSMUSG00000099746	1.7	-2.28	-1.19	4.45e-05	0.000458	0.94	1.4	4.66	2.28	2.78	7.38	9.04	7.31	7.91
Ppp1r9a	ENSMUSG00000032827	2.25	-3.27	-1.71	1.52e-25	2.43e-23	3.21e-21	1.96	2.81	2.77	2.51	10.55	10.76	9.9	10.4
Prkcg	ENSMUSG00000078816	1.25	-3.95	-1.98	7.74e-08	1.59e-06	0.00163	0.88	1.6	1.03	1.17	4.76	7.6	5.17	5.85
Prss30	ENSMUSG00000024124	2.48	-4.83	-2.27	2e-11	7.81e-10	4.21e-07	1.89	2.39	1.4	1.89	13.19	13.73	7.85	11.59
Ptchd1	ENSMUSG00000041552	8.24	-3.2	-1.68	6.11e-22	7.45e-20	1.28e-17	9.6	8.89	9.98	9.49	39.15	43.38	32.33	38.29
Ptpn22	ENSMUSG00000027843	1.36	-2.34	-1.23	1.39e-07	2.69e-06	0.00291	1.56	2.61	2.19	2.12	6.2	6.86	5.79	6.29
Ptpro	ENSMUSG00000030223	6.06	-2.01	-1	4.81e-12	2.03e-10	1.01e-07	9.63	13.26	10.54	11.14	26.72	32.3	25.4	28.14
Pvt1	ENSMUSG00000097039	3.55	-2.14	-1.1	3.67e-10	1.14e-08	7.72e-06	4.02	8.33	6.01	6.12	17.33	17.69	14.31	16.45
Pyroxd2	ENSMUSG00000060224	2.28	-2.23	-1.16	8.39e-08	1.71e-06	0.00176	3.14	3.41	4.63	3.73	10.47	10.95	10.17	10.53
R74862	ENSMUSG00000059277	2.31	-2.91	-1.54	1.75e-09	4.79e-08	3.68e-05	1.99	3.56	3.18	2.91	11.73	13.56	7.11	10.8
Rabepk	ENSMUSG00000070953	4.28	-3.44	-1.78	2.37e-16	1.71e-14	4.99e-12	3.69	6.08	4.05	4.61	16.89	21.12	21.36	19.79
Ralgps1	ENSMUSG00000038831	2.36	-2.16	-1.11	9.63e-07	1.58e-05	0.02	3.17	3.62	5.21	4	9.98	14.92	8.25	11.05
Rgs1	ENSMUSG00000026358	28.58	-2.23	-1.16	3.66e-14	1.99e-12	7.69e-10	34.25	61.95	47.11	47.77	114.8	162.67	121.66	133.04
Rhod	ENSMUSG00000041845	2.76	-3.39	-1.76	6.09e-07	1.05e-05	0.01	1.85	4.32	2.71	2.96	14.71	13.89	9.81	12.8
Rictor	ENSMUSG00000050310	1.66	-2.1	-1.07	2.13e-08	4.86e-07	0.000448	2.27	4.33	2.21	2.94	6.9	8.95	7.22	7.69
Rnase6	ENSMUSG00000021880	2.32	-2.37	-1.25	2.57e-06	3.83e-05	0.05	2.77	4.83	3.25	3.62	10.2	13.73	8.55	10.83
Rnaset2b	ENSMUSG00000094724	2.02	-2.63	-1.4	6.32e-08	1.32e-06	0.00133	2.29	3.61	2.64	2.85	7.19	11.75	9.31	9.42
Rnf121	ENSMUSG00000070426	4.14	-2.75	-1.46	3e-11	1.13e-09	6.31e-07	4.53	5.82	6.22	5.52	19.8	25.31	13.08	19.4
Rnf13	ENSMUSG00000036503	2.84	-2.3	-1.2	5.31e-11	1.94e-09	1.12e-06	2.95	6.1	4.72	4.59	11.98	16.81	11.04	13.28
Rpl31	ENSMUSG00000073702	22.17	-2.06	-1.04	2.74e-06	4.05e-05	0.06	21.6	51.71	47.46	40.26	114.61	140.79	57.33	104.24
Rpl9-ps1	ENSMUSG00000081906	3.01	-4.81	-2.27	6.6e-05	0.000641	1	1.83	3.91	1.07	2.27	13.89	17.17	11.03	14.03
Rsbn1l	ENSMUSG00000039968	2.13	-2.02	-1.01	8.57e-10	2.52e-08	1.8e-05	2.94	4.88	3.86	3.89	9.44	11.01	9.23	9.89
Rsrp1	ENSMUSG00000037266	50.63	-2.01	-1.01	3.06e-10	9.69e-09	6.45e-06	80.82	87.36	106.21	91.46	259.64	289.77	160.21	236.54
Rubcnl	ENSMUSG00000034959	4.76	-2.47	-1.31	2.16e-15	1.34e-13	4.54e-11	5.72	7.85	7.61	7.06	22.85	24.27	19.08	22.06
Scaper	ENSMUSG00000034007	3.68	-2.42	-1.27	1.14e-09	3.24e-08	2.4e-05	3.44	6.58	6.72	5.58	19.02	17.74	14.39	17.05
Scarna10	ENSMUSG00000089617	86.62	-2.16	-1.11	6.32e-09	1.59e-07	0.000133	82.3	181.24	185.59	149.71	430.94	396.62	372.49	400.02
Scimp	ENSMUSG00000057135	17.82	-3.9	-1.96	6.29e-21	7.03e-19	1.32e-16	15.64	17.88	16.9	16.81	91.15	89.85	67.12	82.71
Sergef	ENSMUSG00000030839	2.75	-2.02	-1.02	2.86e-05	0.000314	0.6	3.75	4.44	6.67	4.95	14.74	13.7	9.89	12.77
Serinc3	ENSMUSG00000017707	175.84	-2.26	-1.18	1.12e-13	5.8e-12	2.35e-09	212.83	350.71	300.53	288.02	737.59	1080.57	649.59	822.58
Sh2d3c	ENSMUSG00000059013	4.69	-3.11	-1.64	3.9e-21	4.45e-19	8.2e-17	4.37	6.83	5.44	5.55	22.94	25.26	17.28	21.83
Siglech	ENSMUSG00000051504	1.26	-17.26	-4.11	5.57e-12	2.33e-10	1.17e-07	0.31	0.29	0.18	0.26	5.32	8.88	3.64	5.95
Slc13a3	ENSMUSG00000018459	3.32	-2.04	-1.03	2.2e-07	4.16e-06	0.00463	4.59	7.16	6.29	6.01	14.58	18.75	13.11	15.48
Slc14a1	ENSMUSG00000059336	1.57	-3.22	-1.69	9.7e-10	2.8e-08	2.04e-05	1.41	2.18	1.78	1.79	7.11	8.16	6.64	7.3
Slc15a2	ENSMUSG00000022899	11.91	-4.27	-2.09	1.01e-50	6.47e-48	2.13e-46	8.32	12.51	10.08	10.3	50.61	60.64	54.16	55.14
Slc22a17	ENSMUSG00000022199	1.67	-2.32	-1.21	8.53e-07	1.42e-05	0.02	2.34	3.42	2.19	2.65	8.59	8.43	6.2	7.74
Slc2a3	ENSMUSG00000003153	7.41	-5.4	-2.43	3.65e-51	2.65e-48	7.68e-47	4.13	5.82	5.21	5.05	31.59	36.24	34.91	34.25
Slc34a1	ENSMUSG00000021490	1.05	-3.63	-1.86	1.21e-06	1.94e-05	0.03	0.75	1.03	1.39	1.06	3.94	7.67	3.28	4.96
Slc40a1	ENSMUSG00000025993	1.95	-7.26	-2.86	4.42e-35	1.41e-32	9.3e-31	0.82	1.11	1.03	0.99	8.36	10.01	8.8	9.06
Slc44a2	ENSMUSG00000057193	2.62	-2.16	-1.11	6.28e-10	1.88e-08	1.32e-05	4.3	5.12	3.99	4.47	9.92	14.86	11.76	12.18
Slco2b1	ENSMUSG00000030737	26.07	-2.35	-1.23	6.28e-17	4.92e-15	1.32e-12	33.67	43.54	45.11	40.78	117.47	156.67	91.62	121.92
Smpd5	ENSMUSG00000071724	1.58	-3.08	-1.62	1.74e-05	0.000205	0.37	0.98	1.8	2.73	1.84	7.45	7.67	6.78	7.3
Smpdl3b	ENSMUSG00000028885	14.52	-4.38	-2.13	5.69e-30	1.24e-27	1.2e-25	10.7	13.8	12.03	12.18	66.63	87.81	49.36	67.93
Snapc4	ENSMUSG00000036281	2.46	-2.02	-1.01	8.31e-07	1.39e-05	0.02	2.98	5.83	4.67	4.49	12.33	13.16	8.91	11.47
Snx32	ENSMUSG00000056185	2.4	-2.11	-1.08	6.08e-06	8.1e-05	0.13	3.96	4.71	3.83	4.17	12.5	10.82	9.99	11.1
Sort1	ENSMUSG00000068747	1.23	-2.44	-1.29	2e-07	3.8e-06	0.0042	1.4	2.42	1.72	1.85	6.5	6.48	4.15	5.71
Speg	ENSMUSG00000026207	1.05	-2.04	-1.03	2.21e-07	4.17e-06	0.00465	1.88	1.89	1.89	1.89	5.37	5.14	4.05	4.85
Spic	ENSMUSG00000004359	2.88	-2.4	-1.26	6.31e-08	1.32e-06	0.00133	4.31	4.78	4.19	4.42	10.94	13.54	15.37	13.28
Spn	ENSMUSG00000051457	20.58	-2.44	-1.29	3.38e-21	3.89e-19	7.11e-17	24.66	33.97	34.43	31.02	95.4	111.79	80.06	95.75
Srpk3	ENSMUSG00000002007	6.98	-9.24	-3.21	8.5e-41	3.4e-38	1.79e-36	3.16	2.54	2.67	2.79	31.19	35.91	29.93	32.34
St14	ENSMUSG00000031995	1.25	-2.98	-1.58	2.88e-10	9.18e-09	6.07e-06	1.34	1.39	1.86	1.53	6.6	6.09	4.7	5.8
St3gal6	ENSMUSG00000022747	15.31	-3.2	-1.68	9.29e-37	3.23e-34	1.95e-32	16.14	18.83	17.84	17.6	66.91	81.34	64.96	71.07
St8sia4	ENSMUSG00000040710	5.9	-2.82	-1.5	1.59e-24	2.39e-22	3.34e-20	5.62	10.17	7.54	7.78	25.67	31.26	25.27	27.4
Stap1	ENSMUSG00000029254	5.13	-2.5	-1.32	6.06e-13	2.84e-11	1.27e-08	7.25	9.22	6.17	7.55	18.87	31.82	21.28	23.99
Stard13	ENSMUSG00000016128	4.24	-2.48	-1.31	6.53e-18	5.77e-16	1.37e-13	5.12	7.83	5.94	6.3	22.12	21.35	15.61	19.69
Stk17b	ENSMUSG00000026094	38.2	-3.01	-1.59	6.94e-29	1.42e-26	1.46e-24	34.21	60.96	46.23	47.13	172.57	197.12	161.85	177.18
Sult1a1	ENSMUSG00000030711	3.75	-2.22	-1.15	4.73e-05	0.000482	0.99	3.97	8.54	5.95	6.16	16.46	16.77	18.6	17.28
Syt11	ENSMUSG00000068923	4.44	-2.01	-1.01	9.49e-09	2.33e-07	0.0002	5.48	9.09	9.75	8.1	22.14	23.85	16.01	20.67
Taok3	ENSMUSG00000061288	9.77	-2.01	-1.01	3.65e-14	1.99e-12	7.68e-10	14.76	21.34	17.71	17.94	45.36	54.05	37.1	45.5
Tbc1d31	ENSMUSG00000022364	2.62	-2.12	-1.09	1.01e-06	1.64e-05	0.02	2.71	6.52	4.52	4.58	13.58	13.35	9.63	12.18
Tcim	ENSMUSG00000056313	6.55	-3.28	-1.71	2.74e-11	1.04e-09	5.77e-07	3.51	11.77	7.2	7.49	25.72	34.29	31.05	30.35
Tgfbr1	ENSMUSG00000007613	87.9	-2.94	-1.56	6.84e-27	1.15e-24	1.44e-22	88.45	136.4	107.03	110.63	379.15	475.21	370.78	408.38
Tmeff1	ENSMUSG00000028347	2.12	-3.98	-1.99	5.64e-08	1.2e-06	0.00119	2.49	1.26	2.06	1.94	9.26	8.62	11.29	9.72
Tmem156	ENSMUSG00000037913	1.6	-3.08	-1.62	9.21e-06	0.000117	0.19	0.85	2.82	2.15	1.94	5.56	6.64	9.71	7.3
Tmem230	ENSMUSG00000027341	17.66	-2.64	-1.4	2.93e-16	2.06e-14	6.16e-12	20.25	30.15	23.86	24.75	81.21	73.98	88.29	81.16
Tmem72	ENSMUSG00000048108	2.28	-2.09	-1.06	9.22e-11	3.24e-09	1.94e-06	2.54	4.95	4.66	4.05	10.02	12.19	9.55	10.59
Tmod1	ENSMUSG00000028328	3.43	-3.02	-1.59	1.49e-12	6.73e-11	3.14e-08	3.3	5.63	3.61	4.18	20.08	15.59	12.03	15.9
Tnf	ENSMUSG00000024401	89.24	-2.69	-1.43	3.19e-18	2.86e-16	6.71e-14	97.06	150.63	121.72	123.14	306.41	540.02	401.91	416.11
Tnfsf13b	ENSMUSG00000031497	2.29	-2.73	-1.45	8.52e-13	3.97e-11	1.79e-08	2	3.56	3.6	3.05	10.25	11.52	10.01	10.59
Traf3ip3	ENSMUSG00000037318	2.25	-2.24	-1.16	8.7e-10	2.55e-08	1.83e-05	3.24	4.08	3.76	3.69	10.08	11.32	9.87	10.42
Tubgcp5	ENSMUSG00000033790	1.97	-2.06	-1.04	2.97e-07	5.47e-06	0.00624	2.44	4.07	4.02	3.51	8.29	9.84	9.24	9.12
Ucp2	ENSMUSG00000033685	92.14	-2.2	-1.14	9.9e-16	6.45e-14	2.08e-11	127.91	173.12	161.8	154.28	428.79	500.54	356.64	428.66
Umod	ENSMUSG00000030963	6.23	-2.85	-1.51	2.51e-06	3.76e-05	0.05	4.97	10.72	8.84	8.18	16.51	53.94	18.66	29.7
Vamp1	ENSMUSG00000030337	2.99	-2.08	-1.06	1.26e-11	5.08e-10	2.66e-07	4.15	6.55	5.11	5.27	14.37	15.63	11.61	13.87
Xrcc5	ENSMUSG00000026187	1.6	-3.53	-1.82	3.73e-07	6.74e-06	0.00784	1.52	1.64	1.82	1.66	6.91	8.76	6.6	7.42
Zbtb16	ENSMUSG00000066687	10.88	-3.32	-1.73	3.85e-33	1.1e-30	8.11e-29	10.19	13.53	12.35	12.02	57.04	54.27	40.17	50.49
Zfp599	ENSMUSG00000062794	3.16	-4.2	-2.07	3.19e-16	2.24e-14	6.71e-12	2.66	2.79	2.86	2.77	13.1	19.37	11.81	14.76
Zfp658	ENSMUSG00000056592	7.54	-2.07	-1.05	8.96e-08	1.81e-06	0.00189	13.29	17.59	9.2	13.36	39.84	32.9	31.54	34.76
Zfp770	ENSMUSG00000040321	1.2	-2.31	-1.21	6.11e-06	8.13e-05	0.13	1.19	3.03	1.59	1.94	4.65	6.42	5.67	5.58
Zfyve28	ENSMUSG00000037224	2.28	-3.29	-1.72	7.3e-15	4.21e-13	1.54e-10	1.96	3.36	2.31	2.54	11.19	9.54	10.71	10.48
Zfyve9	ENSMUSG00000034557	2.79	-2.18	-1.13	2.86e-08	6.38e-07	0.000601	3.38	6.08	4.6	4.69	13.69	14.17	10.99	12.95
Zrsr1	ENSMUSG00000044068	1.34	-2.01	-1.01	9.42e-05	0.000876	1	2.66	2.44	2.27	2.46	7.13	6.85	4.66	6.21
Zup1	ENSMUSG00000039531	3.24	-2.2	-1.14	3.87e-12	1.66e-10	8.13e-08	4.58	6.53	5.22	5.44	13.41	17.92	13.88	15.07
Cluster-2; 441 gene; Down regulated in IRI group		KID-IRI vs. KID-SHAM						KID-IRI_TPM				KID-SHAM_TPM
Gene_name	Identifier	Max group means	Fold change	Log fold change	P-value	FDR p-value	Bonferroni	KID-IRI 1	KID-IRI 23	KID-IRI 24	Mean	KID-SHAM 5	KID-SHAM 6	KID-SHAM 7	Mean
0610012G03Rik	ENSMUSG00000107002	10.14	2.15	1.11	6.07e-07	1.05e-05	0.01	38.48	29.18	34.68	34.11	23.82	23.06	14.48	20.45
0610038B21Rik	ENSMUSG00000097882	1.77	3.13	1.65	6.35e-06	8.4e-05	0.13	7.22	6.18	4.53	5.98	3.13	2.62	1.58	2.44
1110065P20Rik	ENSMUSG00000078570	6.1	2.06	1.04	5.69e-05	0.000563	1	27.56	17.11	16.44	20.37	12.76	13.63	12.1	12.83
1700037H04Rik	ENSMUSG00000027327	2.97	2.04	1.03	2.91e-05	0.000318	0.61	9.55	12.11	8.93	10.19	6.48	5.93	6.37	6.26
1810049J17Rik	ENSMUSG00000097221	62.77	2.2	1.14	4.42e-06	6.18e-05	0.09	223.97	147	259.1	210.03	173.23	130.78	70.36	124.79
4930430E12Rik	ENSMUSG00000085295	3.49	6.16	2.62	1.49e-09	4.11e-08	3.14e-05	8.99	17.58	10.08	12.22	2.12	2.58	2.63	2.44
4930500M09Rik	ENSMUSG00000044306	9.01	3.52	1.82	6.77e-07	1.16e-05	0.01	38.28	25.95	26.32	30.18	13.57	3.28	15.3	10.72
4930507D05Rik	ENSMUSG00000097129	2.32	3.57	1.83	4.92e-07	8.69e-06	0.01	7.74	9.66	6.47	7.96	2.15	3.93	2.2	2.76
5031425F14Rik	ENSMUSG00000085129	4.11	2.47	1.3	1.28e-05	0.000156	0.27	18.45	10.28	12.24	13.66	6.1	7.85	7.48	7.15
A230020J21Rik	ENSMUSG00000097845	10.06	2.32	1.22	2.58e-06	3.84e-05	0.05	33.92	35.7	33.18	34.27	19.16	10.65	24.91	18.24
AB124611	ENSMUSG00000057191	11.24	2.03	1.02	4.46e-06	6.22e-05	0.09	27.49	38.48	49.59	38.52	27.1	30.12	14.98	24.06
Abca1	ENSMUSG00000015243	38.68	3.32	1.73	8.67e-28	1.59e-25	1.82e-23	106.24	161.32	133.15	133.57	53.06	43.04	53.25	49.78
Abtb2	ENSMUSG00000032724	11.99	2.25	1.17	4.62e-13	2.2e-11	9.72e-09	35.94	43.49	43.64	41.02	24.88	20.16	23.66	22.9
Acot7	ENSMUSG00000028937	3.32	3.91	1.97	2.57e-11	9.81e-10	5.4e-07	9.11	14.09	11.21	11.47	4.52	4.14	2.46	3.71
Acp5	ENSMUSG00000001348	7.64	3.63	1.86	1.53e-15	9.81e-14	3.22e-11	21.15	26.64	30.63	26.14	12.62	9.74	5.15	9.17
Actc1	ENSMUSG00000068614	28.4	2.09	1.06	9.61e-05	0.000892	1	104.2	83.55	99.41	95.72	69.25	27.16	74.82	57.08
Adam23	ENSMUSG00000025964	1.73	4.1	2.04	1.38e-28	2.79e-26	2.91e-24	4.93	5.55	7.2	5.9	1.85	2.13	1.48	1.82
Adam8	ENSMUSG00000025473	6.02	7.7	2.94	2.81e-35	9.16e-33	5.91e-31	17.53	23.25	21.27	20.68	4.57	4.03	1.61	3.4
Adora2a	ENSMUSG00000020178	1.55	4.3	2.1	1.34e-08	3.19e-07	0.000282	5.52	5.99	4.34	5.28	1.57	1.32	1.71	1.53
Adora2b	ENSMUSG00000018500	2.19	6.29	2.65	6.09e-08	1.28e-06	0.00128	8.78	4.88	8.21	7.29	2.17	2.18	0.2	1.52
Adra2a	ENSMUSG00000033717	1.38	20.12	4.33	8.69e-16	5.76e-14	1.83e-11	5.1	3.4	5.38	4.62	0.08	0.45	0.31	0.28
Ahnak	ENSMUSG00000069833	47.11	2.22	1.15	1.69e-15	1.07e-13	3.55e-11	140.73	192.95	152.95	162.21	90.76	96.13	88.64	91.84
Ak2	ENSMUSG00000028792	25.57	2.03	1.02	1.15e-11	4.63e-10	2.42e-07	78.62	100.62	84.12	87.79	52.92	51.51	58.14	54.19
Aldh1a2	ENSMUSG00000013584	3.68	27.72	4.79	7.41e-21	8.22e-19	1.56e-16	9.33	17.06	12.02	12.8	0.71	0.16	0.83	0.56
Aldh1b1	ENSMUSG00000035561	1.96	3.01	1.59	1.89e-05	0.00022	0.4	4.14	7.84	8.35	6.77	4.18	2.55	1.79	2.84
Alkbh7	ENSMUSG00000002661	6.64	2.72	1.45	1.12e-06	1.81e-05	0.02	20.86	27.21	20.44	22.84	8.17	8.54	14.52	10.41
Amh	ENSMUSG00000035262	1.05	8.01	3	1.21e-05	0.000149	0.25	4	2.7	3.89	3.53	0.24	0.44	0.89	0.52
Anpep	ENSMUSG00000039062	11.43	3.28	1.71	1.84e-27	3.3e-25	3.87e-23	37.28	45.15	35.16	39.2	15.58	15.06	14.55	15.06
Anxa1	ENSMUSG00000024659	7.99	3.84	1.94	5.24e-22	6.48e-20	1.1e-17	24.18	31.96	26.25	27.46	8.94	9.43	8.6	8.99
Anxa2	ENSMUSG00000032231	5.42	2.04	1.03	1.99e-07	3.78e-06	0.00418	15.47	23.81	17	18.76	10.94	13.25	10.42	11.54
Anxa3	ENSMUSG00000029484	9.92	5.89	2.56	9.36e-43	4.15e-40	1.97e-38	24.64	39.41	38.72	34.25	7.47	6.84	7.49	7.26
Anxa4	ENSMUSG00000029994	6.95	2.06	1.04	3.23e-09	8.5e-08	6.8e-05	20.23	30.28	21.58	24.03	13.01	13.95	16.49	14.48
Ap1b1	ENSMUSG00000009090	17.57	2.09	1.06	1.24e-18	1.16e-16	2.61e-14	51.26	63.76	65.46	60.16	39.07	40.34	29.85	36.42
Ap2s1	ENSMUSG00000008036	30.31	2.64	1.4	1.37e-18	1.26e-16	2.88e-14	103.05	106.05	100.44	103.18	51.38	47.76	48.99	49.38
Apoe	ENSMUSG00000002985	3042.5	3.14	1.65	3.46e-28	6.74e-26	7.28e-24	9522.5	11131.1	10551.7	10401.8	4375	3904.85	4185.71	4155.19
Areg	ENSMUSG00000029378	18.32	12.17	3.61	4.43e-46	2.28e-43	9.31e-42	60.54	61.99	64.41	62.31	4.94	8.44	5.84	6.41
Arg2	ENSMUSG00000021125	4.61	3.52	1.81	2.6e-09	6.92e-08	5.47e-05	12.57	16.45	18.41	15.81	6.16	7.69	3.14	5.67
Arhgap26_1	ENSMUSG00000118193	20.27	2.05	1.03	7.74e-08	1.59e-06	0.00163	74.16	58.19	72.45	68.27	46.1	37.3	44	42.47
Arl5c	ENSMUSG00000038352	9.49	4.25	2.09	1.36e-20	1.49e-18	2.86e-16	24.11	37.73	36.41	32.75	6.95	14.31	7.75	9.67
Arrdc4	ENSMUSG00000042659	6.57	2.42	1.28	2.05e-14	1.16e-12	4.31e-10	19.17	25.98	22.59	22.58	11.89	11.33	12.03	11.75
Asgr2	ENSMUSG00000040963	14.25	2.55	1.35	6.21e-11	2.24e-09	1.31e-06	39.36	61.14	47.36	49.29	23.64	21.4	27.06	24.04
Atp13a2	ENSMUSG00000036622	43.69	2.16	1.11	3.81e-15	2.31e-13	8.01e-11	134.16	152.09	161.05	149.1	95.04	85.51	80.83	87.13
Atp1a3	ENSMUSG00000040907	1.92	3.93	1.97	4.43e-14	2.39e-12	9.33e-10	5.97	7.29	6.44	6.57	2.15	2.95	1.19	2.1
Atp5e	ENSMUSG00000016252	30.63	2.72	1.45	8.8e-16	5.78e-14	1.85e-11	105.43	112.73	95.29	104.48	48.99	39	56.17	48.06
Atp5h	ENSMUSG00000034566	31.02	2.25	1.17	2.32e-13	1.16e-11	4.88e-09	90.09	124.57	105.57	106.74	59.82	53.99	64.27	59.36
Atp5md	ENSMUSG00000071528	4.09	2.01	1	1.27e-05	0.000155	0.27	9.45	17.88	15.27	14.2	8.71	8.64	9.22	8.86
Atp5mpl	ENSMUSG00000021290	6.63	2.06	1.04	2.2e-05	0.000251	0.46	23.43	22.75	21.35	22.51	12.82	13.54	14.74	13.7
Atp6v0c	ENSMUSG00000024121	174.2	2.09	1.07	2.49e-12	1.1e-10	5.23e-08	515.46	678.84	600.61	598.31	348.48	334.71	385.12	356.1
B430305J03Rik	ENSMUSG00000053706	13.51	3.2	1.68	7.24e-18	6.32e-16	1.52e-13	46.78	39.3	50.72	45.6	24.97	15.23	14.53	18.25
Bcar3	ENSMUSG00000028121	1.96	4	2	4.8e-14	2.58e-12	1.01e-09	5.9	7.01	7.23	6.71	1.93	1.5	2.87	2.1
Bcl2a1a	ENSMUSG00000102037	16.6	2.15	1.1	2.64e-07	4.91e-06	0.00556	39.11	64.45	68.36	57.31	35.67	28.62	35.58	33.29
Bcl3	ENSMUSG00000053175	14.9	3.99	2	1.05e-13	5.51e-12	2.21e-09	46.36	33.81	69.86	50.01	14.71	26.04	8.61	16.45
Bhlhe40	ENSMUSG00000030103	22.14	6.58	2.72	5.45e-51	3.63e-48	1.15e-46	60.07	88.25	80.6	76.31	12.59	21.56	10.09	14.74
Bloc1s3	ENSMUSG00000057667	2.52	2.22	1.15	1.73e-05	0.000204	0.36	9.94	7.47	8.05	8.49	4.77	4.25	5.51	4.84
Blvrb	ENSMUSG00000040466	15.49	2.47	1.3	3.72e-12	1.6e-10	7.83e-08	49.21	52.99	56.15	52.78	26.47	20.27	33.17	26.64
Borcs6	ENSMUSG00000045176	14.92	2.13	1.09	3.12e-08	6.92e-07	0.000656	55.01	46.67	49.5	50.39	30.95	24.78	34.11	29.95
Bst1	ENSMUSG00000029082	5.53	3.42	1.78	1e-15	6.5e-14	2.1e-11	15.28	21.83	20.05	19.05	4.95	6.84	8.9	6.9
Btbd17	ENSMUSG00000000202	1.01	20.82	4.38	7.08e-10	2.1e-08	1.49e-05	2.54	3.94	3.98	3.49	0.13	0.23	0.23	0.2
C1qtnf1	ENSMUSG00000017446	1.16	3.6	1.85	1.74e-06	2.69e-05	0.04	3.71	3.7	4.45	3.95	1.02	1.4	1.67	1.37
C3	ENSMUSG00000024164	21.58	8.22	3.04	3.76e-110	1.5e-106	7.92e-106	64.88	79.67	77.16	73.9	12.14	11.61	10.32	11.35
C4b	ENSMUSG00000073418	6.49	38	5.25	5.24e-72	7.61e-69	1.1e-67	17.12	24.81	25.04	22.32	0.7	1.03	0.46	0.73
Cacfd1	ENSMUSG00000015488	2.67	2.58	1.37	1.37e-10	4.66e-09	2.89e-06	7.95	10.49	9.03	9.16	4.09	5.38	3.9	4.46
Cacnb3	ENSMUSG00000003352	1.93	8.79	3.14	1.82e-15	1.15e-13	3.84e-11	6.76	4.82	7.87	6.48	1.3	1.28	0.28	0.95
Camkk1	ENSMUSG00000020785	2.32	4.25	2.09	5.2e-14	2.78e-12	1.09e-09	5.1	10.02	9.04	8.05	1.82	3.05	2.2	2.36
Capg	ENSMUSG00000056737	9.28	3.78	1.92	8.8e-18	7.64e-16	1.85e-13	25.75	30.42	38.77	31.65	11.71	13.47	6.8	10.66
Card11	ENSMUSG00000036526	3.42	2.3	1.2	3.68e-10	1.14e-08	7.75e-06	10.27	12.77	12.08	11.7	6.91	7.6	4.76	6.42
Cbr2	ENSMUSG00000025150	4.84	3.71	1.89	5.11e-09	1.31e-07	0.000108	16.71	16.25	16.32	16.43	7.84	4.69	4.22	5.59
Ccdc124	ENSMUSG00000007721	14.4	2.11	1.07	7e-11	2.51e-09	1.47e-06	43.37	52.19	52.16	49.24	30.44	28.72	29.3	29.48
Ccdc85b	ENSMUSG00000095098	3.5	2.01	1.01	8.56e-06	0.00011	0.18	13.44	11.47	10.63	11.84	8.83	5.82	7.77	7.47
Ccl17	ENSMUSG00000031780	26.19	32.11	5	4.42e-30	9.95e-28	9.3e-26	58.89	110.21	103.5	90.87	7.01	2.85	0.73	3.53
Ccl22	ENSMUSG00000031779	4.54	3.88	1.96	1.37e-13	6.95e-12	2.88e-09	10.6	21.04	15.83	15.82	4.82	6.93	3.54	5.09
Ccl7	ENSMUSG00000035373	160.76	8.01	3	2.7e-69	3.6e-66	5.68e-65	494.33	681.52	486.56	554.13	98.92	67.66	91.89	86.16
Ccl8	ENSMUSG00000009185	21.01	49.63	5.63	5.7e-23	7.59e-21	1.2e-18	64.06	68.03	82.32	71.47	3.13	1.43	0.73	1.77
Ccr7	ENSMUSG00000037944	12.67	9.74	3.28	3.4e-44	1.55e-41	7.14e-40	34.88	48.33	47.38	43.53	5.06	7.22	4.53	5.6
Cd209d	ENSMUSG00000031495	2.33	7.13	2.83	1.79e-06	2.77e-05	0.04	5.74	7.71	10.43	7.96	0.87	1.99	1.22	1.36
Cd24a	ENSMUSG00000047139	2.49	3.34	1.74	6.09e-08	1.28e-06	0.00128	4.5	11.35	10.31	8.72	2.79	3.69	3.19	3.22
Cd274	ENSMUSG00000016496	6.1	3.39	1.76	1.08e-15	6.99e-14	2.28e-11	19.63	25.5	17.85	20.99	9.61	6.67	7.12	7.8
Cd300lf	ENSMUSG00000047798	4.23	2.37	1.24	1.55e-09	4.25e-08	3.25e-05	10.94	18.25	14.78	14.66	6.99	7.4	8.71	7.7
Cd38	ENSMUSG00000029084	2.99	8.89	3.15	8.27e-24	1.18e-21	1.74e-19	7.42	11.42	12.09	10.31	1.23	0.85	2.21	1.43
Cd40	ENSMUSG00000017652	9.77	5.82	2.54	5.42e-41	2.22e-38	1.14e-36	28.73	36.01	35.69	33.47	5.52	7.42	8.67	7.2
Cd80	ENSMUSG00000075122	1.08	3.08	1.62	3.74e-06	5.35e-05	0.08	3.33	3.74	4.01	3.69	1.4	1.68	1.41	1.5
Cd84	ENSMUSG00000038147	3.78	7.01	2.81	6.43e-32	1.66e-29	1.35e-27	9.32	18.32	11.93	13.19	2.23	2.69	2.09	2.33
Cdc42ep2	ENSMUSG00000045664	1.23	3.28	1.72	9.32e-06	0.000118	0.2	5.06	3.3	3.99	4.12	2.11	1.61	1.1	1.61
Cebpb	ENSMUSG00000056501	280.55	3.28	1.71	2.5e-20	2.7e-18	5.25e-16	911.73	770.23	1157.45	946.47	386.59	501.09	238.99	375.56
Cenpb	ENSMUSG00000068267	18.55	2.2	1.14	3.49e-19	3.44e-17	7.34e-15	53.23	65.35	71.73	63.44	35.95	42.12	31.2	36.43
Cfb	ENSMUSG00000090231	5.7	20.1	4.33	2.1e-38	7.46e-36	4.42e-34	17.69	22.1	18.83	19.54	0.99	1.56	1.06	1.2
Cfp	ENSMUSG00000001128	77.48	7.29	2.87	3.35e-97	1.07e-93	7.05e-93	221.39	296.66	280.27	266.11	42.64	53.79	41.32	45.92
Chn2	ENSMUSG00000004633	1.49	3.84	1.94	2.71e-13	1.34e-11	5.7e-09	4.24	4.98	6.07	5.1	2	2.02	1.03	1.68
Cish	ENSMUSG00000032578	1.52	4.93	2.3	2.18e-16	1.57e-14	4.58e-12	4.5	4.56	6.46	5.17	1.75	1.14	1.11	1.33
Clec10a	ENSMUSG00000000318	6.75	2.06	1.05	1.18e-07	2.32e-06	0.00248	19.91	24.09	25.29	23.1	12.29	17.43	12.5	14.07
Clec12a	ENSMUSG00000053063	5.13	2.29	1.2	7.38e-11	2.62e-09	1.55e-06	12.22	22.82	18.41	17.82	8.04	12.98	8.18	9.73
Clec4d	ENSMUSG00000030144	1.11	18.42	4.2	2.19e-06	3.32e-05	0.05	2.64	4.23	4.64	3.84	0.5	0.23	0	0.24
Clec4e	ENSMUSG00000030142	1.28	4.19	2.07	1.12e-08	2.69e-07	0.000235	3.05	5.58	4.67	4.43	0.48	1.92	1.51	1.3
Clec4n	ENSMUSG00000023349	27.82	3.44	1.78	8.8e-26	1.43e-23	1.85e-21	81.55	114.02	91.92	95.83	28.18	36.88	39.21	34.75
Clta	ENSMUSG00000028478	168.84	2.56	1.36	6.88e-19	6.58e-17	1.45e-14	524.81	624.61	583.57	577.66	291.45	255.52	300.57	282.52
Clu	ENSMUSG00000022037	2.78	4.98	2.32	2.84e-16	2.01e-14	5.97e-12	6.86	12.46	9.63	9.65	1.4	3.52	2.28	2.4
Cndp2	ENSMUSG00000024644	29.2	2.4	1.26	9.71e-20	9.88e-18	2.04e-15	81.01	115.75	104.83	100.53	52.55	50.59	53.82	52.32
Col1a1	ENSMUSG00000001506	2.45	35.91	5.17	1.13e-33	3.34e-31	2.38e-29	9.17	8.63	7.16	8.32	0.24	0.33	0.28	0.29
Colec12	ENSMUSG00000036103	1.24	2.85	1.51	4.16e-10	1.27e-08	8.75e-06	4.11	4.21	4.33	4.22	1.56	2.22	1.76	1.85
Cops9	ENSMUSG00000073616	23.78	2.54	1.34	6.2e-12	2.57e-10	1.3e-07	80.54	95.98	68.09	81.54	33.9	35.91	50.35	40.05
Cotl1	ENSMUSG00000031827	115.01	2.12	1.08	1.72e-10	5.77e-09	3.63e-06	314.03	357.77	503.11	391.64	257.75	291.86	159.19	236.27
Cox5a	ENSMUSG00000000088	8.01	2.02	1.02	3.26e-07	5.97e-06	0.00685	24.29	25.28	32.09	27.22	18.09	19.87	13.34	17.1
Cox6a1	ENSMUSG00000041697	188.29	2.57	1.36	2.82e-17	2.34e-15	5.92e-13	628.21	690.97	608.93	642.7	302.12	278.04	359.8	313.32
Cp	ENSMUSG00000003617	1.89	2.83	1.5	1.12e-13	5.8e-12	2.35e-09	4.97	7.97	6.66	6.53	2.97	2.64	3.09	2.9
Cpt1b	ENSMUSG00000078937	1.5	5.2	2.38	2.57e-07	4.8e-06	0.00541	5.43	2.96	6.6	5	1.19	2.28	0.33	1.27
Crem	ENSMUSG00000063889	1.7	2.17	1.12	1.28e-05	0.000156	0.27	4.24	6.22	7.08	5.85	2.31	4.41	3.42	3.38
Crlf2	ENSMUSG00000033467	50.08	2.09	1.07	3.04e-10	9.65e-09	6.4e-06	167.39	152.65	188.48	169.51	119.38	97.49	92.22	103.03
Csf1	ENSMUSG00000014599	3.93	2.17	1.12	8.45e-07	1.41e-05	0.02	13.26	14.87	12.18	13.44	7.5	6.17	9.48	7.72
Csf2rb	ENSMUSG00000071713	16.62	3.25	1.7	2.28e-32	6.27e-30	4.79e-28	48.85	59.89	61.85	56.86	20.4	28.23	17.92	22.18
Csf2rb2	ENSMUSG00000071714	10.94	4.81	2.27	8.31e-39	3.09e-36	1.75e-34	31.11	36.33	44.5	37.32	8.36	13.21	7.96	9.84
Csrnp1	ENSMUSG00000032515	83.59	2.32	1.21	7.09e-15	4.1e-13	1.49e-10	265.21	268.49	318.22	283.97	133.08	193.8	141.8	156.23
Csrp1	ENSMUSG00000026421	11.46	2	1	1.18e-08	2.82e-07	0.000248	32.57	44.1	41.43	39.37	21.69	30.14	22.35	24.73
CT010467.1	ENSMUSG00000106106	836.63	3.48	1.8	5.34e-23	7.17e-21	1.12e-18	3433.56	2658.19	2363.58	2818.44	992.07	1036.6	1089.6	1039.42
Ctsd	ENSMUSG00000007891	125.43	4.38	2.13	1.7e-49	1.01e-46	3.58e-45	346.42	453.44	489.82	429.89	130.89	144.08	97.58	124.18
Ctsk	ENSMUSG00000028111	1.48	10.21	3.35	6.46e-07	1.11e-05	0.01	6.28	4.26	4.3	4.95	0.79	0.48	0.49	0.59
Cxcl14	ENSMUSG00000021508	17.09	3.01	1.59	2.03e-17	1.7e-15	4.26e-13	51.44	53.21	69.58	58.07	18.4	31.27	23.72	24.46
Dbp	ENSMUSG00000059824	2.24	2.03	1.02	4.58e-05	0.000471	0.96	5.53	9.68	8.06	7.76	5.21	5.87	3.37	4.82
Dcstamp	ENSMUSG00000022303	7.33	5.13	2.36	2.85e-29	5.99e-27	5.99e-25	22.06	29.48	24.03	25.19	6.46	5.91	6.17	6.18
Ddr1	ENSMUSG00000003534	1.47	6.86	2.78	4.34e-13	2.09e-11	9.13e-09	3.91	6.27	5.05	5.08	1.59	1.07	0.16	0.94
Dhcr24	ENSMUSG00000034926	8.83	3.08	1.62	1.37e-16	1.02e-14	2.87e-12	24.99	38.6	28.11	30.56	14.01	16.91	7.05	12.66
Dlg4	ENSMUSG00000020886	1.58	3.28	1.71	5.46e-17	4.34e-15	1.15e-12	4.73	6.7	4.9	5.44	1.96	2.51	1.78	2.08
Dok2	ENSMUSG00000022102	7.39	3.65	1.87	4.16e-19	4.03e-17	8.75e-15	20.98	30.06	25.37	25.47	8.83	11.36	6.18	8.79
Dot1l	ENSMUSG00000061589	10.85	2.23	1.15	5.06e-17	4.04e-15	1.06e-12	33.15	38.97	39.12	37.08	19.86	26.8	16.91	21.19
Dusp2	ENSMUSG00000027368	136.02	2.29	1.2	1.69e-12	7.55e-11	3.55e-08	528.55	405.76	439.34	457.88	241.33	315.01	222.54	259.63
Dusp4	ENSMUSG00000031530	4.28	3.5	1.81	1.42e-14	8.08e-13	2.99e-10	13.23	16.09	14.68	14.67	5.84	4.95	5.05	5.28
Dusp5	ENSMUSG00000034765	26.13	2.6	1.38	5.05e-16	3.43e-14	1.06e-11	79.13	91.24	97.31	89.23	35.92	58.64	36.41	43.66
E130208F15Rik	ENSMUSG00000074210	3.46	9.22	3.2	4.39e-10	1.34e-08	9.22e-06	10.36	8.54	16.06	11.65	0	1.06	3.45	1.5
Ear2	ENSMUSG00000072596	6.24	13.55	3.76	1.1e-12	5.09e-11	2.32e-08	17.62	21.94	24.52	21.36	0.56	4.07	1.04	1.89
Ecm1	ENSMUSG00000028108	2.17	3.5	1.81	5.93e-07	1.03e-05	0.01	7.82	7.02	7.24	7.36	2.7	3.92	1.33	2.65
Eepd1	ENSMUSG00000036611	7.09	2.04	1.03	1.78e-07	3.41e-06	0.00374	21.95	27.86	23.19	24.33	16.36	13.48	15.15	15
Ehd1	ENSMUSG00000024772	35.26	2.36	1.24	3.78e-19	3.68e-17	7.95e-15	103.64	117.46	139.59	120.23	68.37	69.88	55.06	64.44
Ehf	ENSMUSG00000012350	1.08	2.84	1.51	2.83e-07	5.23e-06	0.00594	3.22	3.93	3.94	3.69	1.51	1.64	1.74	1.63
Emilin1	ENSMUSG00000029163	4.56	2.45	1.29	1.04e-09	2.98e-08	2.18e-05	15.83	16.23	14.54	15.53	10.21	8.08	5.98	8.09
Emilin2	ENSMUSG00000024053	26.18	2.78	1.48	6.76e-28	1.26e-25	1.42e-23	75.19	96.59	97.43	89.74	38.09	50.22	34.14	40.82
Emp1	ENSMUSG00000030208	6.1	3.73	1.9	1.7e-16	1.25e-14	3.58e-12	19.75	25.49	17.67	20.97	6.67	11.6	3.59	7.29
Epop	ENSMUSG00000043439	6.99	2.62	1.39	5.26e-09	1.35e-07	0.000111	22.97	20.03	27.8	23.6	13.66	15.03	6.3	11.66
Eva1b	ENSMUSG00000050212	6.53	2.68	1.42	9.5e-10	2.75e-08	2e-05	23.38	25.36	18.16	22.3	9.27	10.56	11.54	10.46
Exosc6	ENSMUSG00000109941	5.63	23.24	4.54	3.18e-14	1.77e-12	6.7e-10	26.81	13.59	15.63	18.68	0	0	2.82	0.94
F10	ENSMUSG00000031444	2.56	38.08	5.25	1.65e-16	1.22e-14	3.46e-12	6.7	10.73	9.17	8.87	0.29	0.54	0	0.28
Fabp3	ENSMUSG00000028773	19.2	2.31	1.21	2.04e-05	0.000236	0.43	63.72	61.4	70.28	65.13	36.47	17.8	49.94	34.73
Fadd	ENSMUSG00000031077	3.76	2.02	1.01	5.77e-07	1.01e-05	0.01	13.62	13.69	11.09	12.8	8.41	7.88	7.75	8.01
Fads2	ENSMUSG00000024665	1.96	2.59	1.37	5.7e-06	7.66e-05	0.12	6.52	8.11	5.54	6.72	2.55	5	2.27	3.27
Fam129b	ENSMUSG00000026796	9.28	4.34	2.12	1.76e-45	8.81e-43	3.71e-41	29	33.21	32.84	31.68	8.82	10.97	7.76	9.18
Fam20c	ENSMUSG00000025854	4.95	13.07	3.71	4.26e-61	4.54e-58	8.97e-57	14.42	17	19.34	16.92	1.82	1.94	1.13	1.63
Fam241a	ENSMUSG00000050549	3.55	3.08	1.62	6.65e-11	2.39e-09	1.4e-06	10.1	12.65	13.66	12.13	4.59	5.66	4.62	4.96
Fam72a	ENSMUSG00000055184	2.66	2.52	1.34	6.34e-06	8.4e-05	0.13	7.55	10.87	9.04	9.15	4.57	3.84	5.29	4.57
Fam89b	ENSMUSG00000024939	25.26	2.17	1.11	1.66e-10	5.58e-09	3.49e-06	89.08	92.12	77.01	86.07	48.99	52.1	49.76	50.28
Fbxo4	ENSMUSG00000022184	3.54	3.09	1.63	1.17e-08	2.82e-07	0.000247	12.9	11.79	11.33	12.01	4.69	4.29	5.66	4.88
Fcrls	ENSMUSG00000015852	51.16	13.08	3.71	5.03e-142	4.01e-138	1.06e-137	156.38	202.03	168.7	175.7	18.17	16.63	16.01	16.94
Fdps	ENSMUSG00000059743	2.71	2.38	1.25	3.06e-08	6.81e-07	0.000644	7.61	11.55	8.97	9.38	5.71	4.53	4.71	4.98
Fem1b	ENSMUSG00000032244	6.52	2.12	1.08	9.27e-13	4.3e-11	1.95e-08	19.82	25.28	22.06	22.39	14.21	15.87	9.97	13.35
Fer	ENSMUSG00000000127	1.62	2.57	1.36	4.12e-08	8.97e-07	0.000867	5.19	5.3	6.08	5.52	2.65	3.21	2.24	2.7
Fgfr1	ENSMUSG00000031565	3.78	5.1	2.35	5e-28	9.39e-26	1.05e-23	13.12	11.47	13.72	12.77	2.96	4.89	1.93	3.26
Fgl2	ENSMUSG00000039899	38.95	2.17	1.12	6.12e-11	2.22e-09	1.29e-06	145.32	139.01	112.68	132.34	71.73	72.12	87.2	77.01
Fgr	ENSMUSG00000028874	8.28	2.45	1.29	9.96e-14	5.23e-12	2.09e-09	25.15	27.58	31.87	28.2	13.16	18.58	12.09	14.61
Fhl2	ENSMUSG00000008136	5.06	2.59	1.37	8.64e-06	0.000111	0.18	18.37	13.4	19.24	17	10.76	4.44	9.65	8.28
Flot1	ENSMUSG00000059714	8.65	2.56	1.36	7.56e-15	4.35e-13	1.59e-10	24.21	32.93	31.97	29.7	12.86	17.85	13.04	14.59
Flrt3	ENSMUSG00000051379	5.36	44.8	5.49	6.06e-47	3.22e-44	1.27e-42	11.79	24.35	19.9	18.68	0.25	1.13	0.15	0.51
Fn1	ENSMUSG00000026193	20.83	34.73	5.12	8.01e-139	4.27e-135	1.69e-134	58.61	80.21	75.97	71.6	3.56	3.45	0.96	2.66
Fndc7	ENSMUSG00000045326	1.06	2.33	1.22	1.31e-06	2.1e-05	0.03	3.79	3.85	3.23	3.62	1.79	2.13	1.9	1.94
Fosl2	ENSMUSG00000029135	41.27	2.87	1.52	1.42e-24	2.16e-22	2.98e-20	117.7	155.28	151.84	141.61	59.57	79.44	48.71	62.58
Fpr2	ENSMUSG00000052270	4.47	2.91	1.54	5.56e-06	7.51e-05	0.12	10.86	23.59	12.65	15.7	7.1	8.76	4.32	6.73
Frat2	ENSMUSG00000047604	4.87	2.29	1.2	3.07e-06	4.48e-05	0.06	16.12	19.51	14.46	16.7	9.44	6.78	11.07	9.1
Fscn1	ENSMUSG00000029581	11.45	2.78	1.47	1.56e-15	9.95e-14	3.28e-11	33.54	34.41	48.68	38.87	20.46	19.33	13.65	17.81
Gadd45b	ENSMUSG00000015312	79.1	2.93	1.55	3.46e-31	8.65e-29	7.29e-27	248.08	301.41	263.37	270.95	106.52	139.66	104.87	117.02
Gas2l1	ENSMUSG00000034201	3.99	2.11	1.08	4.79e-10	1.45e-08	1.01e-05	11.89	13.72	15.26	13.62	8.07	9.85	6.55	8.16
Gas7	ENSMUSG00000033066	11.81	2.43	1.28	1.81e-21	2.12e-19	3.8e-17	35.81	48.73	37.47	40.67	22.93	22.6	17.76	21.1
Gcnt2	ENSMUSG00000021360	1.03	3.57	1.84	7.87e-11	2.78e-09	1.66e-06	2.7	4.56	3.42	3.56	1.48	1.4	0.9	1.26
Gda	ENSMUSG00000058624	4.51	43.38	5.44	7.34e-50	4.51e-47	1.54e-45	10.67	19.98	16.37	15.67	0.39	0.82	0.12	0.44
Gem	ENSMUSG00000028214	31.24	2.82	1.5	5.37e-21	6.09e-19	1.13e-16	85.31	113.05	122.9	107.09	47.36	50.47	45.46	47.76
Gfod1	ENSMUSG00000051335	1.23	2.54	1.35	1.76e-08	4.07e-07	0.00037	3.66	4.73	4.25	4.21	1.67	2.49	2.07	2.08
Gfra2	ENSMUSG00000022103	1.88	24.49	4.61	6.14e-17	4.84e-15	1.29e-12	4.48	7	7.95	6.48	0.34	0.31	0.32	0.32
Gm10053	ENSMUSG00000058927	11.72	2.23	1.16	6.61e-06	8.73e-05	0.14	41.3	50.02	29.43	40.25	28.34	18.97	20.93	22.75
Gm15832	ENSMUSG00000085894	3.06	4.22	2.08	1.02e-08	2.5e-07	0.000215	10.57	12.12	8.78	10.49	3.49	4.2	1.63	3.11
Gm15922	ENSMUSG00000081665	3.31	2.61	1.38	1.38e-05	0.000167	0.29	6.81	14.5	13.31	11.54	4.05	10.15	2.7	5.63
Gm16933	ENSMUSG00000086289	1.4	3.82	1.93	1.72e-05	0.000203	0.36	3.08	4.75	6.56	4.8	0.92	1.86	1.89	1.56
Gm17055	ENSMUSG00000090576	2.14	6.15	2.62	4.22e-11	1.56e-09	8.88e-07	6.31	8.72	7.08	7.37	1.68	2.38	0.43	1.49
Gm20390	ENSMUSG00000091228	30.29	5.2	2.38	3.23e-20	3.44e-18	6.8e-16	97.31	132.52	83.65	104.49	17.77	17.74	38.08	24.53
Gm20427	ENSMUSG00000092595	3.45	2.92	1.55	6.69e-09	1.68e-07	0.000141	10.43	12.58	12.42	11.81	8.09	3.75	3.52	5.12
Gm20458	ENSMUSG00000090996	14.21	2.67	1.42	1.13e-09	3.22e-08	2.38e-05	47.31	52.9	45.41	48.54	18.12	20.33	29.48	22.64
Gm21188	ENSMUSG00000095609	3.25	5.09	2.35	1.78e-21	2.11e-19	3.74e-17	8.85	14.5	10.42	11.26	3.76	2.96	1.63	2.79
Gm21988	ENSMUSG00000040904	7.22	2.04	1.03	2.1e-05	0.000241	0.44	25.79	21.12	26.14	24.35	18.92	18.4	9.05	15.46
Gm23444	ENSMUSG00000064856	128.57	3.88	1.96	7.38e-05	0.000706	1	396.19	377.48	532.79	435.49	8.38	212.82	201.49	140.9
Gm26566	ENSMUSG00000097078	27.3	2.39	1.26	2.67e-12	1.17e-10	5.62e-08	90.87	106.05	83.44	93.45	58.6	42.69	46.79	49.36
Gm26571	ENSMUSG00000096953	2.14	4.8	2.26	5.4e-05	0.000541	1	9.25	6.77	5.57	7.2	0	2.2	3.37	1.86
Gm28052	ENSMUSG00000099329	7.35	2.89	1.53	8.56e-07	1.42e-05	0.02	17.17	22.48	35.66	25.1	9.32	12.18	11.18	10.89
Gm28592	ENSMUSG00000100113	133.22	2.38	1.25	3.61e-16	2.51e-14	7.6e-12	418.93	479.55	466.68	455.05	248.95	211.51	258.17	239.55
Gm2895	ENSMUSG00000091412	1.23	3.76	1.91	1.05e-05	0.000132	0.22	4.52	2.82	5.04	4.13	1.75	2.06	0.47	1.43
Gm31718	ENSMUSG00000110697	1.59	3.71	1.89	1.49e-05	0.000179	0.31	5.78	5.46	4.91	5.38	1.75	2.2	1.43	1.8
Gm36079	ENSMUSG00000095029	3.36	9.85	3.3	4.15e-05	0.000432	0.87	15.97	4.49	12.42	10.96	0	0	3.91	1.3
Gm36161	ENSMUSG00000114608	9.46	18.62	4.22	4.79e-34	1.47e-31	1.01e-29	26.59	37.75	33.41	32.59	2.12	1.46	2.97	2.18
Gm45472	ENSMUSG00000109669	11.12	2.2	1.14	9.37e-05	0.000872	1	48.87	43.79	20.61	37.76	21.33	17.46	26.46	21.75
Gm49368	ENSMUSG00000108596	1.34	3.22	1.69	8.72e-06	0.000111	0.18	3.3	6.97	3.86	4.71	3.17	1.83	0.54	1.85
Gm50394	ENSMUSG00000118210	14.93	7.14	2.84	2.21e-21	2.58e-19	4.65e-17	58.83	43.96	47.86	50.22	12.61	4.55	9.64	8.93
Gm7008	ENSMUSG00000035983	46.03	2.02	1.02	9.96e-07	1.63e-05	0.02	184.29	152.7	129.49	155.49	96.1	77.61	118.17	97.3
Gpc1	ENSMUSG00000034220	1.64	2.98	1.58	7.14e-09	1.77e-07	0.00015	5.39	4.24	6.89	5.51	2.33	2.7	2.03	2.35
Gpr35	ENSMUSG00000026271	3.25	3.3	1.72	5.54e-17	4.38e-15	1.17e-12	9.82	12.57	11.06	11.15	3.97	5.68	3.09	4.24
Gpr84	ENSMUSG00000063234	3.75	7.16	2.84	5.12e-14	2.74e-12	1.08e-09	8.57	14.93	15.42	12.97	2.32	2.34	2.17	2.27
Grn	ENSMUSG00000034708	106.38	2.24	1.16	4.39e-16	3.03e-14	9.24e-12	302.32	381.45	408.94	364.24	222.54	224.63	170.79	205.99
H1f10	ENSMUSG00000044927	2.02	7.3	2.87	6.1e-07	1.05e-05	0.01	6.94	5.29	8.13	6.79	1.32	1.5	0.61	1.14
H2-M2	ENSMUSG00000016283	1.44	9.1	3.19	3.62e-07	6.57e-06	0.0076	4.77	4.98	4.99	4.91	0.26	0.71	0.96	0.64
H2aj	ENSMUSG00000060032	53.68	2.65	1.4	3.79e-17	3.06e-15	7.97e-13	180.11	206.2	164.54	183.62	87.64	72.2	100.4	86.75
Hbegf	ENSMUSG00000024486	4.15	3.15	1.65	5.61e-14	2.99e-12	1.18e-09	11.43	14.05	17.02	14.17	6.46	4.7	5.8	5.65
Hcar2	ENSMUSG00000045502	7.95	3.77	1.91	2.53e-18	2.29e-16	5.31e-14	20.61	31.19	30.45	27.41	11.82	9.87	6	9.23
Hebp1	ENSMUSG00000042770	4.75	2.12	1.08	5.19e-06	7.08e-05	0.11	16.79	15.53	16	16.11	10.24	6.41	11.88	9.51
Hk2	ENSMUSG00000000628	21.79	2.18	1.13	1.79e-16	1.31e-14	3.76e-12	61.15	92.43	72.29	75.29	40.89	45.28	43.13	43.1
Hmga1b	ENSMUSG00000078249	6.4	2.15	1.1	1.38e-05	0.000168	0.29	21.43	17.22	26.06	21.57	12.31	16.67	9.65	12.87
Hopx	ENSMUSG00000059325	2.17	3.25	1.7	2.18e-05	0.000249	0.46	7.2	8.07	6.94	7.4	3.17	1.93	3.45	2.85
Hpcal1	ENSMUSG00000071379	12.2	2.04	1.03	6.47e-06	8.55e-05	0.14	34.05	37.79	52.74	41.53	22.43	37.38	18.3	26.03
Hpse	ENSMUSG00000035273	1.72	3.51	1.81	1.95e-08	4.49e-07	0.000411	5.61	6.04	5.89	5.85	2.05	1.98	2.23	2.09
Hr	ENSMUSG00000022096	8.07	52.49	5.71	3.77e-95	1e-91	7.93e-91	25.89	27.59	28.97	27.48	0.64	0.85	0.49	0.66
Hs3st3b1	ENSMUSG00000070407	1.7	3.49	1.8	1.27e-11	5.09e-10	2.68e-07	5.73	5.11	6.42	5.76	2.36	2.31	1.6	2.09
Htra4	ENSMUSG00000037406	2.58	11.09	3.47	1.32e-13	6.71e-12	2.77e-09	10.54	9.37	6.3	8.74	1.33	1.37	0.31	1
Hvcn1	ENSMUSG00000064267	2.83	3.13	1.65	7.61e-12	3.11e-10	1.6e-07	8.89	9.58	10.42	9.63	4.38	4.32	2.94	3.88
Icam1	ENSMUSG00000037405	66.17	2.63	1.39	1.34e-23	1.88e-21	2.83e-19	210.77	247.98	220.42	226.39	102.98	117.42	105.66	108.69
Id3	ENSMUSG00000007872	9.87	3.09	1.63	1.1e-13	5.75e-12	2.32e-09	36.75	30.55	32.64	33.31	14.75	12.47	13.98	13.73
Idh1	ENSMUSG00000025950	5.32	2.13	1.09	2.3e-08	5.23e-07	0.000484	16.89	20.91	16.97	18.26	9.39	11.5	11.33	10.74
Ier3	ENSMUSG00000003541	99.58	2.98	1.57	4.56e-24	6.74e-22	9.59e-20	302.79	316.75	396.01	338.52	154.26	173.87	108.03	145.39
Ier5l	ENSMUSG00000089762	2.72	3.15	1.65	4.56e-09	1.18e-07	9.59e-05	9.71	8.52	9.34	9.19	4.18	4.23	2.65	3.68
Ifi30	ENSMUSG00000031838	167.35	2.24	1.17	8.17e-20	8.42e-18	1.72e-15	488.29	654.25	582.68	575.07	330.41	319.16	316.13	321.9
Igfbp4	ENSMUSG00000017493	26.85	3.01	1.59	6.23e-24	9.13e-22	1.31e-19	83.13	81.56	108.5	91.06	41.32	44.86	29.95	38.71
Igfbp7	ENSMUSG00000036256	13.84	2.38	1.25	2.13e-10	6.98e-09	4.48e-06	36.39	50.05	56.03	47.49	26.15	24.23	25.03	25.14
Ikbke	ENSMUSG00000042349	1.7	30.42	4.93	7.58e-35	2.37e-32	1.59e-30	4.84	7.35	5.45	5.88	0.13	0.32	0.25	0.24
Il10	ENSMUSG00000016529	11.34	9.04	3.18	1.57e-29	3.35e-27	3.3e-25	29.82	39.8	46.99	38.87	6.72	6.43	3.14	5.43
Il12b	ENSMUSG00000004296	2.62	3.39	1.76	5.89e-06	7.88e-05	0.12	8.59	8.84	9.28	8.9	1.63	2.98	5.13	3.24
Il17ra	ENSMUSG00000002897	5.46	3.66	1.87	5.54e-32	1.48e-29	1.17e-27	16.78	18.8	20.28	18.62	5.27	8.16	5.87	6.43
Il1rn	ENSMUSG00000026981	4.59	25.52	4.67	1.68e-51	1.28e-48	3.53e-47	12.34	21.57	13.97	15.96	0.72	1.12	0.47	0.77
Il4i1	ENSMUSG00000074141	2.35	4	2	1.89e-11	7.39e-10	3.98e-07	8.89	6.23	8.49	7.87	3.43	2.96	1.28	2.56
Il4ra	ENSMUSG00000030748	25.99	2.24	1.16	9.6e-19	9.02e-17	2.02e-14	77.82	97.23	92.09	89.05	54.2	57.35	39.72	50.42
Itgam	ENSMUSG00000030786	54.84	3.98	1.99	5.6e-42	2.35e-39	1.18e-37	143.33	220.01	204.22	189.19	57.59	74.93	47.08	59.86
Itsn1	ENSMUSG00000022957	4.77	2.78	1.48	2.51e-27	4.45e-25	5.27e-23	14.48	18.52	16.15	16.39	8.05	7.28	6.94	7.42
Jak2	ENSMUSG00000024789	9.59	2.07	1.05	4.66e-12	1.98e-10	9.79e-08	31.35	35.32	31.61	32.76	17.5	22.86	19.68	20.02
Jak3	ENSMUSG00000031805	13.21	3.09	1.63	2.1e-22	2.64e-20	4.42e-18	36.89	45.59	53.05	45.18	20.49	21.69	13.54	18.57
Jaml	ENSMUSG00000048534	14.93	2.98	1.58	1.25e-22	1.65e-20	2.63e-18	40.88	63.38	50.56	51.61	24.33	19.56	21.04	21.64
Kank2	ENSMUSG00000032194	3.52	2.07	1.05	8.74e-08	1.77e-06	0.00184	11.09	12.6	12.41	12.04	8.48	7.69	5.85	7.34
Kcnd1	ENSMUSG00000009731	1.57	2.4	1.26	1.06e-07	2.11e-06	0.00223	5.13	5.42	5.5	5.35	3.33	2.84	2.26	2.81
Kcng2	ENSMUSG00000059852	1.05	3.5	1.81	3.29e-05	0.000353	0.69	4.36	3.66	2.59	3.54	1.2	1.59	1	1.27
Kcnn4	ENSMUSG00000054342	1.66	11.54	3.53	2.18e-19	2.19e-17	4.59e-15	6.26	6.17	4.47	5.63	0.94	0.79	0.15	0.62
Kif1c	ENSMUSG00000020821	20.5	2.05	1.03	3.17e-13	1.56e-11	6.66e-09	59.89	76.04	74.86	70.26	48.29	39.61	41.29	43.06
Klhl21	ENSMUSG00000073700	1.56	2.15	1.11	9.91e-05	0.000917	1	4.86	5.09	5.98	5.31	2.01	3.86	3.37	3.08
Kmo	ENSMUSG00000039783	1.46	2.26	1.18	3.7e-05	0.000392	0.78	3.5	5.79	5.83	5.04	2.37	4.42	1.66	2.82
Lamtor1	ENSMUSG00000030842	7.59	2.01	1.01	3.5e-09	9.15e-08	7.36e-05	25.4	29.83	22.8	26.01	15.31	18.91	14.76	16.33
Lars2	ENSMUSG00000035202	8.27	2.75	1.46	3.97e-15	2.4e-13	8.36e-11	33.33	31.35	19.66	28.11	12.27	13.67	13.34	13.09
Lgals1	ENSMUSG00000068220	33.05	3.37	1.75	4.76e-22	5.95e-20	1e-17	98.22	116.56	124	112.93	37.67	58.8	31.03	42.5
Lgals3	ENSMUSG00000050335	21.67	2.7	1.43	2.21e-18	2.02e-16	4.66e-14	60.81	69.64	91.06	73.84	36.4	40.6	27.15	34.72
Lif	ENSMUSG00000034394	8.57	2.05	1.03	1.09e-09	3.11e-08	2.29e-05	26.78	27.97	32.71	29.15	19.5	14.98	19.15	17.88
Lipg	ENSMUSG00000053846	1.15	3.7	1.89	4.28e-08	9.29e-07	0.000901	3.36	4.85	3.67	3.96	1.78	1.24	1.03	1.35
Lmna	ENSMUSG00000028063	12.43	2.58	1.37	1.91e-16	1.39e-14	4.01e-12	42.99	41.9	41.8	42.23	17.55	23.65	21.12	20.77
Lonrf3	ENSMUSG00000016239	3.97	2.57	1.36	4.36e-12	1.86e-10	9.17e-08	12	15.2	13.63	13.61	6.19	6.34	7.45	6.66
Lrp1	ENSMUSG00000040249	35.41	2.11	1.08	6.63e-15	3.88e-13	1.39e-10	102.09	139.51	123.66	121.75	76.86	75.63	65.08	72.52
Lsm4	ENSMUSG00000031848	43.39	2.04	1.03	1.85e-10	6.14e-09	3.89e-06	144.11	160.01	140.35	148.16	95.61	83.26	95.75	91.54
Lsmem1	ENSMUSG00000071342	1.91	7.78	2.96	1.35e-11	5.38e-10	2.85e-07	5.55	8.33	5.97	6.62	1.23	0.8	1.15	1.06
Ltb4r1	ENSMUSG00000046908	5.22	4.48	2.16	7.35e-11	2.62e-09	1.54e-06	15.15	16.39	21.74	17.76	4.31	8.41	2.41	5.04
Ltbp3	ENSMUSG00000024940	3.49	7.51	2.91	5.08e-51	3.53e-48	1.07e-46	10.59	13.38	11.97	11.98	1.94	2.46	1.61	2
Lyz1	ENSMUSG00000069515	1.63	9.85	3.3	1.5e-06	2.37e-05	0.03	3.07	9.17	5.14	5.79	0.95	0.87	0.3	0.71
Lyz2	ENSMUSG00000069516	1359.51	5.58	2.48	5.64e-61	5.63e-58	1.19e-56	3677.66	4970.44	5345.01	4664.37	1187.1	1064.09	899.74	1050.31
Maff	ENSMUSG00000042622	114.06	3.5	1.81	1.77e-28	3.54e-26	3.73e-24	367.56	423.62	378.59	389.92	121.25	131.71	164.78	139.25
Malt1	ENSMUSG00000032688	6.27	2.51	1.33	5.8e-22	7.13e-20	1.22e-17	19.53	25	20.09	21.54	9.89	12.85	9.82	10.85
Marcks	ENSMUSG00000069662	238.53	2.29	1.19	2.02e-15	1.26e-13	4.24e-11	752.52	899.54	797.58	816.55	458.19	427.08	459.3	448.19
Matn4	ENSMUSG00000016995	1.12	23.63	4.56	6.98e-15	4.05e-13	1.47e-10	4.42	3.55	3.35	3.77	0	0.28	0.29	0.19
Mdh2	ENSMUSG00000019179	13.99	2.08	1.05	5.35e-13	2.52e-11	1.12e-08	40.71	49.25	53.49	47.82	30.89	32.59	23.92	29.13
Mdk	ENSMUSG00000027239	1.3	8.27	3.05	5.45e-06	7.39e-05	0.11	2.92	6.32	4.44	4.56	0.3	0.83	0.85	0.66
Mefv	ENSMUSG00000022534	1	3.57	1.83	4.35e-05	0.00045	0.92	2.92	3.76	3.62	3.43	1.35	2.03	0.23	1.2
Mertk	ENSMUSG00000014361	3.54	2.7	1.44	7.13e-14	3.77e-12	1.5e-09	9.98	12.84	13.55	12.13	6	6.17	4.83	5.66
Mgp	ENSMUSG00000030218	2.82	21.04	4.4	7.24e-10	2.15e-08	1.52e-05	10.08	9.76	8.86	9.57	0.34	0.62	0.63	0.53
Mmp14	ENSMUSG00000000957	9.73	10.96	3.45	3.86e-72	6.16e-69	8.11e-68	27.99	32.4	39.18	33.19	4.36	5.04	2.19	3.87
Mmp19	ENSMUSG00000025355	1.58	2.72	1.45	3.82e-06	5.44e-05	0.08	4.58	5.74	5.95	5.43	2.27	2.49	2.75	2.5
Mmp25	ENSMUSG00000023903	2.69	3.19	1.67	6.34e-10	1.89e-08	1.33e-05	9.09	6.98	11.02	9.03	2.87	5.87	2.33	3.69
Mras	ENSMUSG00000032470	1.84	2.93	1.55	1.3e-10	4.45e-09	2.74e-06	6.1	6.77	5.96	6.28	2.88	3.21	1.96	2.69
Mreg	ENSMUSG00000039395	1.39	4.12	2.04	3.27e-05	0.000352	0.69	3.54	5.21	5.55	4.77	0.35	3.21	0.82	1.46
Mrpl52	ENSMUSG00000010406	26.82	3	1.59	3.87e-20	4.04e-18	8.13e-16	89.5	87.36	96.22	91.03	38.97	40.95	35.38	38.43
Ms4a4a	ENSMUSG00000101389	11.69	6.83	2.77	3.88e-18	3.47e-16	8.17e-14	22.31	51.98	48.1	40.8	7.66	5.26	8.94	7.28
Ms4a6d	ENSMUSG00000024679	8.86	2.56	1.35	2.55e-12	1.12e-10	5.36e-08	26.57	35.8	29.06	30.48	14.3	18.36	12.28	14.98
Msrb1	ENSMUSG00000075705	21.78	2.17	1.12	2.16e-09	5.79e-08	4.53e-05	74.14	61.66	84.58	73.46	49.3	44.25	36.53	43.36
mt-Atp6	ENSMUSG00000064357	379.25	2.09	1.06	1.64e-08	3.82e-07	0.000344	1362.36	1151.84	1328.08	1280.76	821.47	576.45	915.72	771.22
mt-Co3	ENSMUSG00000064358	437.17	2.1	1.07	7.34e-08	1.51e-06	0.00154	1512.44	1371.66	1556.02	1480.04	947.32	595.07	1095.66	879.35
mt-Nd3	ENSMUSG00000064360	108.11	2.75	1.46	7.23e-08	1.49e-06	0.00152	385.34	286.73	417.75	363.27	178.23	86.29	228.69	164.4
mt-Nd4	ENSMUSG00000064363	206.77	2.12	1.08	1.69e-08	3.93e-07	0.000356	756.02	668.51	674.74	699.76	407.42	315.97	521.14	414.84
Mt1	ENSMUSG00000031765	52.67	2.27	1.18	5.66e-15	3.36e-13	1.19e-10	150.27	206.4	186.68	181.12	95.06	111.39	95.06	100.5
Mt2	ENSMUSG00000031762	7.43	11.03	3.46	4.13e-12	1.77e-10	8.68e-08	27.53	22.44	25.25	25.08	2.72	3.11	2.54	2.79
Mthfd2	ENSMUSG00000005667	1.78	2.17	1.12	8.22e-05	0.000779	1	5.45	5.17	7.45	6.02	3.56	4.41	2.57	3.51
Mtln	ENSMUSG00000051319	12.26	2.03	1.02	3.41e-05	0.000364	0.72	40.04	45.46	40.21	41.9	21.51	24.72	31.29	25.84
Mvd	ENSMUSG00000006517	4.1	2.68	1.42	1.01e-07	2.03e-06	0.00213	11.55	13.85	16.64	14.01	9.26	6.3	4.42	6.66
Mvp	ENSMUSG00000030681	23.72	2.04	1.03	2.24e-12	9.93e-11	4.72e-08	74.8	88.58	80.1	81.16	50.26	46.57	52.96	49.93
Mxd1	ENSMUSG00000001156	10.75	2.86	1.52	9.39e-20	9.61e-18	1.97e-15	27.12	41.83	42.25	37.07	14.09	21.39	13.47	16.32
Naaa	ENSMUSG00000029413	21.37	3.24	1.7	9.44e-25	1.45e-22	1.98e-20	59.68	76.81	83.13	73.21	28.93	37	20.28	28.74
Nacc2	ENSMUSG00000026932	2.87	2.12	1.08	7.44e-10	2.2e-08	1.57e-05	8.38	10.96	10.21	9.85	6.66	6.33	4.64	5.87
Ndrg1	ENSMUSG00000005125	5.84	4.06	2.02	3.1e-27	5.44e-25	6.52e-23	14.73	22.4	23.21	20.11	5.64	8.77	4.36	6.26
Ndufa11	ENSMUSG00000002379	7.36	2.05	1.04	2.51e-05	0.00028	0.53	21.59	23.88	29.74	25.07	19.06	15.43	11.98	15.49
Ndufa2	ENSMUSG00000014294	48.71	2.35	1.24	4.41e-14	2.39e-12	9.27e-10	143.98	182.88	174.12	167	88.85	88.99	90.14	89.33
Ndufc2	ENSMUSG00000030647	44.38	2.1	1.07	1.32e-11	5.25e-10	2.77e-07	121.83	192.53	146.45	153.6	95.53	98.11	82.26	91.97
Nectin1	ENSMUSG00000032012	7.26	2.96	1.57	2.06e-22	2.61e-20	4.34e-18	23.17	23.69	27.15	24.67	10.37	13.06	8.43	10.62
Nectin2	ENSMUSG00000062300	2.92	3.26	1.7	5.51e-10	1.66e-08	1.16e-05	8.86	14	7.52	10.13	3.21	5.66	2.89	3.92
Nes	ENSMUSG00000004891	1.7	3.79	1.92	1.21e-11	4.85e-10	2.54e-07	5.21	8.08	4.39	5.89	1.87	1.37	2.5	1.92
Nfil3	ENSMUSG00000056749	22.96	5.75	2.52	3.23e-53	2.87e-50	6.79e-49	67.23	87.22	81.83	78.76	15.8	23.32	12.54	17.22
Ninj1	ENSMUSG00000037966	6.95	2.6	1.38	7.11e-09	1.77e-07	0.000149	23.99	21.32	25.22	23.51	11.72	12.13	10.47	11.44
Nme1	ENSMUSG00000037601	5.98	2.14	1.1	1.76e-07	3.38e-06	0.0037	20.01	21.09	19.99	20.36	10.54	12.05	13.3	11.96
Nme2	ENSMUSG00000020857	39.28	2.38	1.25	2.3e-13	1.15e-11	4.84e-09	117.22	116.54	165.88	133.22	65.27	76.62	70.52	70.8
Noct	ENSMUSG00000023087	3.78	3.27	1.71	1.68e-26	2.79e-24	3.53e-22	12.38	12.41	13.7	12.83	4.96	6.12	3.93	5
Nr1h3	ENSMUSG00000002108	1.46	7.36	2.88	1.15e-09	3.25e-08	2.41e-05	3.36	6.02	5.78	5.05	1.11	0.73	0.74	0.86
Nr2f6	ENSMUSG00000002393	6.34	2.32	1.21	2.3e-08	5.23e-07	0.000485	19.7	20.29	24.68	21.56	13.82	14.12	7.77	11.9
Nr4a2	ENSMUSG00000026826	16.37	4.07	2.03	6.79e-25	1.06e-22	1.43e-20	57.58	50.28	58.22	55.36	16.46	26.52	10.4	17.8
Nr4a3	ENSMUSG00000028341	30.34	3.84	1.94	1.4e-22	1.83e-20	2.94e-18	88.36	102.04	120.12	103.51	29.94	55.54	19.47	34.98
Nrp2	ENSMUSG00000025969	4.01	3.43	1.78	1.66e-30	3.85e-28	3.5e-26	11.68	14.35	15.1	13.71	5.88	4.89	4.39	5.05
Ntpcr	ENSMUSG00000031851	21.89	2	1	1.29e-09	3.62e-08	2.72e-05	70.05	67.91	84.7	74.22	47.61	51.1	42.77	47.16
Nuak1	ENSMUSG00000020032	10.49	4.28	2.1	2.3e-39	8.73e-37	4.83e-35	35.48	36.11	35.47	35.68	10.46	10.55	10.69	10.57
Nupr1	ENSMUSG00000030717	1.98	10.34	3.37	1.52e-12	6.82e-11	3.19e-08	6.44	6.66	7.14	6.74	1.59	0.87	0	0.82
Nutf2	ENSMUSG00000008450	1.78	7.1	2.83	7.12e-08	1.47e-06	0.0015	6.23	6.65	5.32	6.07	2.56	0.54	0.18	1.09
Nxpe5	ENSMUSG00000047592	2.95	29.44	4.88	6.31e-32	1.65e-29	1.33e-27	8.66	11.44	10.3	10.13	0.36	0.49	0.42	0.42
Olfm1	ENSMUSG00000026833	19.96	10.25	3.36	3.29e-60	3.09e-57	6.93e-56	66.96	65.68	70.69	67.78	6.76	14.02	5.05	8.61
Olfml3	ENSMUSG00000027848	2.58	2.75	1.46	4.58e-13	2.2e-11	9.64e-09	6.86	8.93	10.69	8.83	3.96	4.81	3.4	4.06
Osm	ENSMUSG00000058755	30.2	2.51	1.33	3.71e-15	2.25e-13	7.79e-11	70.18	120.99	122.12	104.43	48.61	63.99	43.58	52.06
Oxct1	ENSMUSG00000022186	13.46	2.13	1.09	2.46e-14	1.38e-12	5.17e-10	35.85	54.88	48.64	46.46	28	30.28	24.23	27.5
P2ry10	ENSMUSG00000050921	1.09	3.5	1.81	1.84e-05	0.000215	0.39	2.12	4.43	4.77	3.77	1.34	1.72	1	1.35
Palld	ENSMUSG00000058056	1.54	8.09	3.02	4.04e-28	7.77e-26	8.49e-24	3.69	5.1	7.03	5.27	0.93	0.71	0.8	0.81
Pdgfa	ENSMUSG00000025856	7.59	3.08	1.62	4.77e-13	2.25e-11	1e-08	22.23	20.54	34.21	25.66	10.91	11.74	9.1	10.58
Pdxk	ENSMUSG00000032788	8.94	2.17	1.12	9.77e-14	5.15e-12	2.05e-09	22.69	35.6	34.22	30.84	17.87	18.73	16.89	17.83
Pfkp	ENSMUSG00000021196	8.03	2.92	1.54	2.81e-32	7.61e-30	5.91e-28	24.66	31.15	26.82	27.54	11.26	13.36	11.07	11.9
Phldb1	ENSMUSG00000048537	5.74	2.58	1.37	3.28e-21	3.8e-19	6.9e-17	17.89	20.98	19.95	19.61	9.87	11.38	7.49	9.58
Phpt1	ENSMUSG00000036504	8.79	2.28	1.19	8.1e-06	0.000105	0.17	25.89	33.87	30.82	30.19	10.81	15.34	22.96	16.37
Pigz	ENSMUSG00000045625	1.67	2.55	1.35	5.43e-05	0.000543	1	4.43	6.21	6.57	5.74	2.83	3.17	2.5	2.83
Pik3r5	ENSMUSG00000020901	14.79	2.37	1.24	3.15e-13	1.55e-11	6.62e-09	40.84	47.61	62.81	50.42	29.27	32.07	19.99	27.11
Pim3	ENSMUSG00000035828	49.31	2.56	1.36	8.31e-19	7.85e-17	1.75e-14	162.28	161.8	178.42	167.5	68.92	94.76	85.29	82.99
Plaur	ENSMUSG00000046223	19.39	5.83	2.54	5.33e-65	6.08e-62	1.12e-60	59.98	72.81	66.42	66.41	13.46	17.63	11.85	14.31
Pln	ENSMUSG00000038583	9.32	2.04	1.03	8.17e-05	0.000775	1	32.66	26.25	35.31	31.41	19.73	10.88	26.68	19.1
Pltp	ENSMUSG00000017754	92.82	2.27	1.18	6.2e-15	3.66e-13	1.3e-10	258.68	324.39	369.56	317.54	190.4	213.97	129.07	177.81
Plxna1	ENSMUSG00000030084	7.02	3.41	1.77	1.05e-36	3.56e-34	2.2e-32	20.91	25.28	25.86	24.02	9.59	8.94	8.13	8.89
Plxnd1	ENSMUSG00000030123	16.58	2.01	1.01	7.68e-11	2.72e-09	1.62e-06	52.64	54.98	61.56	56.39	40.45	42.33	25.03	35.94
Pmvk	ENSMUSG00000027952	6.1	2.34	1.23	4.11e-07	7.33e-06	0.00864	17.88	25.18	20.04	21.03	8.18	12.4	13.09	11.22
Pnma1	ENSMUSG00000054383	3.88	3.42	1.77	2.08e-11	8.06e-10	4.37e-07	12.53	17.6	10.1	13.41	4.92	5.9	3.96	4.93
Polr2l	ENSMUSG00000038489	8.53	2.81	1.49	1.23e-09	3.45e-08	2.58e-05	17.06	44.87	28.31	30.08	11.88	13.54	13.81	13.08
Ppm1n	ENSMUSG00000030402	1.26	8.39	3.07	6.08e-08	1.28e-06	0.00128	5.36	3.75	3.6	4.23	0.72	0.66	0.5	0.62
Ppp1r14a	ENSMUSG00000037166	1.12	6.27	2.65	8.73e-05	0.000823	1	3.09	2.59	5.66	3.78	0.59	1.07	0.55	0.73
Ppp1r14b	ENSMUSG00000056612	31.13	2.37	1.25	1.32e-14	7.55e-13	2.78e-10	106.79	98.29	111.28	105.45	61.1	56.39	52.15	56.55
Ppp1r3d	ENSMUSG00000049999	2.12	2.24	1.16	4.05e-05	0.000424	0.85	5.71	7.29	8.8	7.27	5.02	5.49	1.94	4.15
Prdx5	ENSMUSG00000024953	35.49	2	1	2.83e-09	7.46e-08	5.95e-05	100.21	140.55	125.66	122.14	77.64	64.71	84.72	75.69
Prelid1	ENSMUSG00000021486	47.59	2.61	1.39	1.59e-23	2.21e-21	3.35e-19	145.64	175.11	167.82	162.85	83.97	73.88	77.44	78.43
Prune2	ENSMUSG00000039126	1.32	2.19	1.13	5.02e-12	2.12e-10	1.06e-07	3.55	5.06	5.03	4.55	2.37	3.12	2.36	2.61
Prxl2b	ENSMUSG00000029059	9.54	3	1.59	5.65e-10	1.7e-08	1.19e-05	29.47	39.18	29.82	32.82	12.47	11.41	17.1	13.66
Psd	ENSMUSG00000037126	2.3	2.72	1.45	2.82e-12	1.23e-10	5.93e-08	8.3	7.92	7.25	7.82	4.3	3.79	2.89	3.66
Psmb6	ENSMUSG00000018286	20.35	2.04	1.03	1.18e-13	6.11e-12	2.49e-09	61.67	79.09	68.74	69.83	40.4	45.97	42.71	43.03
Pstpip1	ENSMUSG00000032322	9.45	2.1	1.07	1.48e-12	6.71e-11	3.12e-08	25.91	33.03	38.04	32.33	20.37	22.09	16	19.49
Ptms	ENSMUSG00000030122	551.03	2.03	1.02	1.36e-10	4.61e-09	2.85e-06	1802.41	1901.42	1925.41	1876.41	1288.72	1017.17	1180.23	1162.04
Ptpn1	ENSMUSG00000027540	28.39	2.96	1.57	7.23e-33	2.03e-30	1.52e-28	82.63	100.41	108.17	97.07	41.66	47.32	35.32	41.43
Ptrh1	ENSMUSG00000053746	3.78	2.77	1.47	6.71e-05	0.00065	1	12.4	18.15	8.72	13.09	5.29	6.13	6.25	5.89
Pxdc1	ENSMUSG00000021411	9.37	2.38	1.25	2.58e-13	1.28e-11	5.42e-09	29.47	35.79	30.99	32.08	17.44	15.46	17.95	16.95
Rab11fip1	ENSMUSG00000031488	11.09	4.67	2.22	1.64e-52	1.31e-49	3.44e-48	36.47	41.9	35.37	37.91	9.23	12.17	9.44	10.28
Rab11fip5	ENSMUSG00000051343	13.73	3.61	1.85	1.39e-33	4.03e-31	2.92e-29	38.22	50.46	52.63	47.1	17.97	17.4	14.03	16.47
Rai14	ENSMUSG00000022246	1.72	18.5	4.21	7.25e-31	1.73e-28	1.52e-26	3.83	7.38	6.73	5.98	0.47	0.69	0.04	0.4
Ralgds	ENSMUSG00000026821	7.98	2.55	1.35	1.84e-15	1.15e-13	3.87e-11	23.96	25.47	31.98	27.14	14.44	17.14	9.3	13.63
Ramp3	ENSMUSG00000041046	2.53	12.86	3.68	1.24e-10	4.23e-09	2.6e-06	7.14	9.8	9.19	8.71	1.16	1.06	0.27	0.83
Rbpjl	ENSMUSG00000017007	2.8	2.75	1.46	3.46e-10	1.08e-08	7.28e-06	9.52	11.57	7.77	9.62	3.14	4.41	5.54	4.36
Rbpms	ENSMUSG00000031586	3.13	2.84	1.5	3.3e-14	1.83e-12	6.95e-10	9.77	11.44	10.85	10.69	5.19	5.19	3.88	4.75
Relt	ENSMUSG00000008318	9.73	2.08	1.05	5.78e-11	2.1e-09	1.22e-06	30.69	36.8	32.44	33.31	22.57	21.1	17.09	20.25
Retnla	ENSMUSG00000061100	21.48	131.21	7.04	1.06e-17	9.18e-16	2.24e-13	61.7	109.62	53.7	75.01	0.67	0	1.25	0.64
Rftn1	ENSMUSG00000039316	14.8	2.02	1.02	7.46e-11	2.65e-09	1.57e-06	39.54	54.24	58.58	50.79	35.27	33.25	26.46	31.66
Rhbdf2	ENSMUSG00000020806	5.82	2.14	1.1	6.23e-08	1.31e-06	0.00131	18.09	17.33	23.78	19.73	13.15	15.64	6.99	11.93
Rhoq	ENSMUSG00000024143	7.13	2.5	1.32	1.58e-15	1.01e-13	3.33e-11	21.62	27.68	24.14	24.48	11.47	12.44	13.05	12.32
Rnasel	ENSMUSG00000066800	4.68	2.03	1.02	4.97e-09	1.28e-07	0.000105	12.3	20.65	15.74	16.23	9.52	9.48	10.75	9.92
Rnf149	ENSMUSG00000048234	86.11	2.67	1.42	3.53e-20	3.73e-18	7.42e-16	287.6	331.63	264.73	294.65	140.44	129.03	146.93	138.8
Rnh1	ENSMUSG00000038650	30.06	2.3	1.2	3.26e-14	1.81e-12	6.86e-10	100.13	104.85	102.07	102.35	51.37	60.7	56.61	56.23
Romo1	ENSMUSG00000067847	21.34	2.16	1.11	1.26e-07	2.47e-06	0.00266	77.74	81.87	58.8	72.8	40.71	42.65	44.02	42.46
Rpl37a	ENSMUSG00000046330	175.21	2.04	1.03	1.4e-11	5.56e-10	2.95e-07	545.41	643.52	608.75	599.23	380.01	328.02	393.78	367.27
Rtn2	ENSMUSG00000030401	1.43	2.63	1.4	5.57e-05	0.000555	1	6.68	3.65	3.91	4.75	1.66	2.64	2.69	2.33
S100a6	ENSMUSG00000001025	7.09	5.4	2.43	2.66e-16	1.89e-14	5.6e-12	19.83	25.43	27.6	24.29	2.93	9.91	4.1	5.65
Sash1	ENSMUSG00000015305	7.66	2.02	1.02	1.35e-10	4.6e-09	2.84e-06	24.81	25.66	27.73	26.06	16.67	16.07	16.09	16.28
Scand1	ENSMUSG00000046229	59.93	2.65	1.41	2.93e-12	1.27e-10	6.16e-08	218.28	157.13	228.03	201.15	111.63	124.04	61.89	99.18
Scd2	ENSMUSG00000025203	8.96	3.55	1.83	4.42e-29	9.17e-27	9.29e-25	23.58	40.94	28.93	31.15	11.64	12	9.3	10.98
Scn1b	ENSMUSG00000019194	5.54	2.66	1.41	2.63e-08	5.93e-07	0.000553	17.8	16.28	22.13	18.73	10.33	8.47	8.04	8.95
Sdc1	ENSMUSG00000020592	1.52	13.73	3.78	2.89e-15	1.77e-13	6.08e-11	4.62	5.32	5.6	5.18	0.11	0.48	0.78	0.46
Sem1	ENSMUSG00000042541	16.76	2.14	1.1	4.28e-12	1.83e-10	9e-08	52.27	65.79	54.49	57.52	32.76	29.88	37.76	33.47
Sema6b	ENSMUSG00000001227	6.67	2.18	1.13	4.14e-10	1.27e-08	8.72e-06	19.16	25.07	24.4	22.87	12.51	11.26	15.35	13.04
Sema7a	ENSMUSG00000038264	1.89	5.65	2.5	1.57e-11	6.21e-10	3.31e-07	6.51	5.86	6.85	6.4	0.97	1.89	1.36	1.41
Serpina3g	ENSMUSG00000041481	1.43	3.55	1.83	2.02e-05	0.000234	0.43	3.68	5.2	5.88	4.92	2.28	1.04	1.95	1.76
Sestd1	ENSMUSG00000042272	1.83	2.12	1.08	1.7e-07	3.28e-06	0.00358	5.21	6.92	6.72	6.28	2.84	4.64	3.68	3.72
Sh3bgrl3	ENSMUSG00000028843	72.05	2.26	1.18	4.88e-17	3.91e-15	1.03e-12	225.49	249.34	262.22	245.69	145.25	159.24	109.22	137.9
Siglec1	ENSMUSG00000027322	28.18	3.1	1.63	1.91e-23	2.64e-21	4.03e-19	88.64	86.16	111.85	95.55	45.88	45.93	27.31	39.71
Slc11a2	ENSMUSG00000023030	10.56	2.58	1.37	2.91e-19	2.88e-17	6.11e-15	31.74	41.08	35.93	36.25	17.26	18.73	16.99	17.66
Slc24a1	ENSMUSG00000034452	1.28	7.17	2.84	1.32e-13	6.71e-12	2.77e-09	2.7	5.99	4.75	4.48	0.77	1.05	0.5	0.77
Slc27a3	ENSMUSG00000027932	3.41	4.03	2.01	6.72e-15	3.92e-13	1.41e-10	10	12.15	12.88	11.68	3.58	3.28	4.07	3.64
Slc2a6	ENSMUSG00000036067	6.22	5.44	2.44	2.49e-30	5.68e-28	5.24e-26	18.3	21.45	23.99	21.25	4.24	5.47	5	4.9
Slc49a4	ENSMUSG00000022848	22.55	2.33	1.22	1.8e-10	5.98e-09	3.78e-06	87.42	86.21	56.76	76.8	38.27	37.13	49.59	41.66
Slc7a11	ENSMUSG00000027737	1.01	7.53	2.91	6.94e-26	1.14e-23	1.46e-21	2.96	4.46	3.04	3.49	0.57	0.82	0.35	0.58
Slc9a7	ENSMUSG00000037341	1.69	2.43	1.28	1.13e-06	1.82e-05	0.02	4.79	6.99	5.67	5.82	3.14	3.07	2.84	3.02
Slfn2	ENSMUSG00000072620	39.48	2.43	1.28	7.46e-16	5.01e-14	1.57e-11	114.22	148.75	143.32	135.43	66.13	69.32	73.87	69.78
Smad6	ENSMUSG00000036867	1.32	3.04	1.61	2.51e-06	3.75e-05	0.05	4.17	5.12	4.25	4.51	1.75	1.71	2.1	1.85
Smdt1	ENSMUSG00000022452	31.25	2.93	1.55	2.78e-20	2.98e-18	5.85e-16	104.95	117.95	97.46	106.79	40.31	46.05	51.28	45.88
Snx8	ENSMUSG00000029560	24.54	2.55	1.35	9.8e-20	9.91e-18	2.06e-15	73.15	95.53	84.16	84.28	42.76	42.52	39.46	41.58
Socs3	ENSMUSG00000053113	178.7	3.68	1.88	9.15e-30	1.98e-27	1.93e-25	555.03	586.07	682.82	607.97	199.32	290.32	149.92	213.19
Sorbs3	ENSMUSG00000022091	3.7	4.65	2.22	7.5e-17	5.81e-15	1.58e-12	14.45	11.44	11.5	12.46	4.08	3.33	2.88	3.43
Sparc	ENSMUSG00000018593	1.45	2.44	1.28	4.8e-05	0.000489	1	3.9	5.01	5.96	4.96	1.8	2.9	2.96	2.55
Sphk1	ENSMUSG00000061878	1.62	9.4	3.23	3.46e-17	2.84e-15	7.28e-13	5.9	4.99	5.57	5.49	0.42	1.3	0.47	0.73
Spint2	ENSMUSG00000074227	1.28	3.34	1.74	9.26e-07	1.53e-05	0.02	3.94	4.66	4.48	4.36	0.7	2.09	2.05	1.61
Spon1	ENSMUSG00000038156	3.6	59.73	5.9	1.37e-65	1.69e-62	2.89e-61	11.22	13.52	12.24	12.33	0.27	0.32	0.18	0.26
Spp1	ENSMUSG00000029304	45.58	2.65	1.4	2.13e-18	1.96e-16	4.48e-14	111.27	185.94	175.68	157.63	71.15	90.66	62.12	74.64
Spred3	ENSMUSG00000037239	1.19	2.38	1.25	3.43e-07	6.26e-06	0.00721	3.57	5.07	3.63	4.09	2	2.36	2.1	2.15
Src	ENSMUSG00000027646	3.83	4.44	2.15	8.6e-24	1.22e-21	1.81e-19	10.23	13.92	15.29	13.14	4.03	4.44	2.74	3.73
Srxn1	ENSMUSG00000032802	5.89	3.54	1.82	5.55e-21	6.24e-19	1.17e-16	17.35	22.26	20.95	20.19	6.95	7.66	6.89	7.17
Ssx2ip	ENSMUSG00000036825	3.94	2.05	1.04	5.48e-07	9.6e-06	0.01	12.15	16.02	12.52	13.56	8.1	6.89	9.7	8.23
Stat3	ENSMUSG00000004040	15.29	2.25	1.17	1.25e-18	1.17e-16	2.64e-14	43.78	62.33	51.98	52.7	26.67	34.94	26.59	29.4
Steap3	ENSMUSG00000026389	2	3.14	1.65	1.1e-10	3.81e-09	2.31e-06	5.23	6.7	8.55	6.83	3.5	3.01	1.77	2.76
Tagln	ENSMUSG00000032085	3.45	4.8	2.26	1.46e-11	5.77e-10	3.07e-07	6.9	15.87	13.38	12.05	3.62	3.32	2.44	3.13
Tbc1d4	ENSMUSG00000033083	3.51	2.21	1.14	6.77e-12	2.79e-10	1.42e-07	9.81	12.58	13.7	12.03	7.82	7.16	5.7	6.89
Tcf21	ENSMUSG00000045680	1.02	8.92	3.16	1.64e-07	3.17e-06	0.00345	2.7	5.07	2.9	3.55	0.34	0.78	0.32	0.48
Tgm2	ENSMUSG00000037820	14.06	14.03	3.81	2.46e-89	5.61e-86	5.17e-85	36.59	51.27	56.92	48.26	4.69	5.48	2.84	4.34
Thbd	ENSMUSG00000074743	3.56	2.25	1.17	1.68e-08	3.91e-07	0.000352	9.36	15.99	11.71	12.36	6.13	7.18	7.33	6.88
Tiam1	ENSMUSG00000002489	3.46	2.61	1.38	2.24e-14	1.26e-12	4.72e-10	10.75	12.2	12.47	11.81	5.26	8.2	3.94	5.8
Timm13	ENSMUSG00000020219	15.91	2.44	1.29	1.24e-07	2.43e-06	0.00262	47.75	64.33	52.12	54.73	35.32	17.09	30.8	27.74
Tle3	ENSMUSG00000032280	6.88	3.08	1.62	7.62e-24	1.11e-21	1.6e-19	21.02	26.19	23.54	23.58	8.93	12.85	7.41	9.73
Tlnrd1	ENSMUSG00000070462	24.47	2.48	1.31	3.21e-16	2.24e-14	6.76e-12	80.19	75.29	93.22	82.9	50.91	44.61	33.12	42.88
Tmem160	ENSMUSG00000019158	27.98	2.17	1.12	7.76e-11	2.74e-09	1.63e-06	92.87	100.97	92.48	95.44	53.02	54.33	58.39	55.25
Tmem256	ENSMUSG00000070394	12.28	2.07	1.05	5.74e-08	1.21e-06	0.00121	40.45	43.11	41.99	41.85	26.07	26.84	23.33	25.42
Tnfaip2	ENSMUSG00000021281	6.13	4.37	2.13	2.16e-28	4.25e-26	4.53e-24	21.82	20.21	20.36	20.8	6.74	7.57	4.05	6.12
Tnfsf12	ENSMUSG00000097328	16.67	3.2	1.68	3.85e-10	1.19e-08	8.09e-06	63.65	34.21	68.4	55.42	24.3	30.46	13.81	22.86
Tnfsf14	ENSMUSG00000005824	2.22	7.71	2.95	3.13e-10	9.89e-09	6.59e-06	7.05	10.11	5.86	7.67	0.43	1.98	1.21	1.21
Tnfsfm13	ENSMUSG00000018752	11.61	3.45	1.79	2.66e-16	1.89e-14	5.59e-12	39.84	44.36	34.88	39.69	17.01	9.99	16.22	14.41
Tnnc1	ENSMUSG00000091898	10.95	2.45	1.29	3.02e-05	0.000328	0.64	39.9	31.85	38.92	36.89	26.91	9.15	20.82	18.96
Tnni3	ENSMUSG00000035458	10.73	2.11	1.08	2.86e-05	0.000314	0.6	40.77	28.86	38.38	36.01	26.19	13.31	25.17	21.56
Tnnt2	ENSMUSG00000026414	3.45	2.34	1.23	2.85e-06	4.19e-05	0.06	12.94	10.05	11.89	11.63	7.69	3.31	7.71	6.24
Tomm22	ENSMUSG00000022427	16.82	2.04	1.03	1.43e-09	3.97e-08	3.02e-05	52.02	69.4	52.27	57.9	38.05	33.94	35.08	35.69
Tomm6	ENSMUSG00000033475	27.88	2.01	1.01	1.28e-09	3.59e-08	2.7e-05	78.73	100.18	107.48	95.46	61.92	56.34	60.79	59.68
Trem1	ENSMUSG00000042265	1.31	6.17	2.63	2.63e-08	5.93e-07	0.000552	2.58	7.2	4.13	4.64	1.07	1.47	0.25	0.93
Trem2	ENSMUSG00000023992	10.09	3.29	1.72	4.62e-28	8.78e-26	9.71e-24	30.53	36.96	36.08	34.53	15.61	12.22	12.01	13.28
Ttc39c	ENSMUSG00000024424	1.39	5.6	2.49	3.63e-19	3.56e-17	7.63e-15	4.38	5.92	4.06	4.79	1.11	0.86	1.24	1.07
Txnrd1	ENSMUSG00000020250	11.96	2.14	1.1	1.14e-21	1.38e-19	2.4e-17	34.77	44.74	43.48	41	22.93	27.8	21.72	24.15
Ubxn1	ENSMUSG00000071655	24.22	2.01	1.01	2.45e-10	7.9e-09	5.16e-06	71.62	84.72	91.87	82.74	57.92	47.59	49.79	51.76
Uck2	ENSMUSG00000026558	6.59	5.68	2.51	3.39e-44	1.55e-41	7.13e-40	19.26	26.74	22.02	22.67	5.93	5.36	3.83	5.04
Usp35	ENSMUSG00000035713	6.68	2.12	1.08	1.86e-11	7.28e-10	3.91e-07	23.1	21.36	23.46	22.64	14.23	16	10.81	13.68
Vamp8	ENSMUSG00000050732	48.07	2.09	1.07	5.47e-11	2e-09	1.15e-06	140.27	195.41	160.88	165.52	98.01	81.45	113.82	97.76
Vash1	ENSMUSG00000021256	3.35	5.74	2.52	1.96e-17	1.65e-15	4.12e-13	11.1	11.52	11.54	11.39	1.69	3.66	2.01	2.46
Vat1	ENSMUSG00000034993	21.71	2.71	1.44	5.97e-25	9.44e-23	1.26e-20	66.8	76.69	78.95	74.15	37.18	34.95	31.47	34.54
Vdr	ENSMUSG00000022479	1.51	16.72	4.06	1.97e-22	2.54e-20	4.15e-18	4.61	5.3	5.53	5.15	0.42	0.58	0.13	0.38
Vegfa	ENSMUSG00000023951	7.28	7.28	2.86	1.99e-44	9.65e-42	4.19e-40	19.96	24.19	30.46	24.87	3.74	5.04	4.1	4.29
Vim	ENSMUSG00000026728	65.69	3.8	1.93	8.23e-34	2.48e-31	1.73e-29	209.04	224.97	237.38	223.79	75.09	99.83	52.62	75.85
Vps37b	ENSMUSG00000066278	16.84	2.88	1.53	7.64e-21	8.42e-19	1.61e-16	45.56	57.82	69.43	57.6	27.98	28.49	19.43	25.3
Wnt11	ENSMUSG00000015957	1.18	11.46	3.52	1.21e-12	5.54e-11	2.54e-08	3.91	3.11	4.86	3.96	0.39	0.27	0.63	0.43
Xdh	ENSMUSG00000024066	3.53	4.86	2.28	6.28e-40	2.45e-37	1.32e-35	9.78	14.49	12.31	12.19	2.97	3.63	2.85	3.15
Zbtb18	ENSMUSG00000063659	2.61	2.98	1.58	5.2e-15	3.1e-13	1.09e-10	7.05	9.65	10.13	8.94	3.06	4.89	3.35	3.77
Zcrb1	ENSMUSG00000022635	5.89	2.07	1.05	1.93e-06	2.97e-05	0.04	21.18	20.21	18.61	20	11.46	11.08	13.98	12.17
Zfand2a	ENSMUSG00000053581	9.51	2.87	1.52	4.25e-18	3.77e-16	8.93e-14	28.62	36.66	32.59	32.62	12.45	19.35	11.19	14.33
Zswim1	ENSMUSG00000017764	2.62	2.86	1.52	5.87e-08	1.24e-06	0.00124	9.75	10.42	6.67	8.94	4.03	4.61	3.22	3.95

## Sheet: uIRI-Can VS Sham-Can
Supplementary Data 2. List of differentially expression genes
Listed in order are upregulated genes in uIRI group, downregulated genes in uIRI group
Definition of differentially expression genes: FDR < 0.05
Cluster-1; 93 gene; upregulated in IRI group		uIRI-Can vs. Sham-Can						uIRI-Can					Sham-Can
Gene_name	Identifier	Max group means	Fold change	Log fold change	P-value	FDR p-value	Bonferroni	REN-IRI 1	REN-IRI 2	REN-IRI 3	REN-IRI 4	Mean	REN-SHAM 5	REN-SHAM 6	REN-SHAM 7	REN-SHAM 8	Mean
Fn1	ENSMUSG00000026193	155.95	3.21	1.68	1.54e-13	1.98e-09	3.35e-09	217.58	434.9	625.04	621.74	474.82	217.1	85.71	111.37	148.87	140.76
Ptgfrn	ENSMUSG00000027864	2.28	3.04	1.61	2.09e-12	1.35e-08	4.56e-08	4.36	6.73	8.44	8	6.88	3.02	1.39	1.38	2.8	2.15
Trem1	ENSMUSG00000042265	21.13	2.46	1.3	3.16e-10	1.02e-06	6.91e-06	53.71	41.02	92.62	71.83	64.8	41.71	12.94	18.21	28.09	25.24
Areg	ENSMUSG00000029378	24.04	2.62	1.39	6.18e-09	1.14e-05	0.000135	46.15	59.83	85.35	100.36	72.92	41.85	20.38	20.39	22.21	26.21
Lsp1	ENSMUSG00000018819	22.89	2.04	1.03	1.43e-08	2.31e-05	0.000312	42.91	62.94	78.74	91.75	69.08	41.53	20.03	27.24	40.83	32.41
Bhlhe40	ENSMUSG00000030103	34.08	1.83	0.87	4.32e-08	5.57e-05	0.000943	80.47	78.09	123.92	131.06	103.38	72.12	39.76	47.13	53.84	53.21
S100a4	ENSMUSG00000001020	62.25	1.91	0.93	1.28e-07	0.000136	0.0028	162.37	185.02	231.47	166.14	186.25	140.22	55.77	88.37	94.98	94.83
Htra3	ENSMUSG00000029096	10.97	2.1	1.07	1.78e-07	0.000153	0.00389	18.69	30.58	37.13	46.13	33.13	13.56	13.7	12.22	18.82	14.58
Itgb7	ENSMUSG00000001281	11.76	2.01	1.01	1.7e-07	0.000153	0.00372	36.29	30.79	34.76	38.16	35	22.7	13.41	10.86	19.56	16.63
Cytip	ENSMUSG00000026832	7.58	2.07	1.05	3.04e-07	0.000245	0.00664	16.6	13.2	30.83	32.73	23.34	14.05	6.03	8.7	13.68	10.61
Col1a1	ENSMUSG00000001506	5.2	4.87	2.28	3.43e-07	0.00026	0.00748	13.86	32.32	3.71	7.06	14.24	2.49	3.65	1.93	3.46	2.88
Tiam1	ENSMUSG00000002489	7.35	1.89	0.92	4.25e-07	0.000304	0.00927	13	20.15	26.06	29.72	22.23	15.18	6.21	11.53	12.29	11.3
Gpr35	ENSMUSG00000026271	8.92	1.91	0.93	7.73e-07	0.000475	0.02	18.47	19.01	37.12	34.77	27.34	16.09	8.96	10.73	17.74	13.38
Dpep2_1	ENSMUSG00000053687	7.79	1.83	0.87	9.25e-07	0.000542	0.02	20.45	19.79	26.53	26.87	23.41	18.46	7.1	12.08	11.86	12.38
Ldlr	ENSMUSG00000032193	11.02	1.8	0.85	1.2e-06	0.000624	0.03	25.09	23.05	44.43	42.26	33.71	24.59	13.93	13.73	17.47	17.43
Acap1	ENSMUSG00000001588	4.35	2.07	1.05	1.21e-06	0.000624	0.03	8.46	8.46	17.57	19	13.37	7.57	4.41	6.05	5.97	6
Pmepa1	ENSMUSG00000038400	22.96	1.72	0.78	1.7e-06	0.000812	0.04	71.63	58.83	75.44	68.44	68.59	33.39	37.64	38.47	39.71	37.3
Fgr	ENSMUSG00000028874	19.04	1.8	0.84	1.66e-06	0.000812	0.04	37.71	49.41	66.84	76.47	57.61	37.06	19.02	26.34	39.83	30.56
Col3a1	ENSMUSG00000026043	1.29	5.29	2.4	1.86e-06	0.000822	0.04	3.53	7.93	0.86	1.77	3.52	0.27	0.71	0.54	1.13	0.66
Adssl1	ENSMUSG00000011148	20.59	1.77	0.82	1.91e-06	0.000822	0.04	54.31	60.93	66.96	63.19	61.35	42.51	29.23	24.69	35.18	32.9
Bahcc1	ENSMUSG00000039741	1.19	2.17	1.12	2.38e-06	0.000959	0.05	2.05	3.69	4.07	4.45	3.57	1.68	1.11	1.56	1.85	1.55
Spp1	ENSMUSG00000029304	363.25	1.81	0.85	3.05e-06	0.00112	0.07	849.11	736.8	1722.37	1163.79	1118.02	902.18	353.92	551.13	537.89	586.28
Atp2a3	ENSMUSG00000020788	7.04	1.69	0.75	2.9e-06	0.00112	0.06	16.06	19.29	22.74	26.38	21.12	13.28	9.02	11.61	13.48	11.85
Col14a1	ENSMUSG00000022371	8.21	1.74	0.8	3.09e-06	0.00112	0.07	30.72	15.55	30.78	22.05	24.77	13.43	9.52	15.73	15.73	13.6
Uck2	ENSMUSG00000026558	23.43	1.78	0.83	3.72e-06	0.00126	0.08	48.14	46.16	104.48	90.01	72.2	48.34	23.74	37.02	43.64	38.19
S100a6	ENSMUSG00000001025	51.05	1.83	0.88	4.1e-06	0.00133	0.09	123.23	166.94	149.78	164.62	151.14	105.51	80.14	51.77	72.29	77.43
Hal	ENSMUSG00000020017	10.48	1.65	0.73	4.12e-06	0.00133	0.09	25.43	24.51	42.19	35.34	31.87	25.27	12.66	19.77	15.51	18.3
Rab11fip1	ENSMUSG00000031488	11.99	1.78	0.83	4.42e-06	0.00139	0.1	26.42	24.4	46.44	49.45	36.68	27.88	15.55	17.26	16.02	19.18
Inf2	ENSMUSG00000037679	12.9	1.7	0.76	4.52e-06	0.00139	0.1	30.93	34.21	49.64	41.03	38.95	28.9	20.78	17.86	17.89	21.36
Pygl	ENSMUSG00000021069	6.08	1.79	0.84	4.81e-06	0.00141	0.11	11.21	15.1	23.56	24.24	18.52	13.55	6.25	9.2	10.33	9.83
Alox15	ENSMUSG00000018924	5.55	5.84	2.54	5.77e-06	0.00165	0.13	4.09	42.92	3.77	9.32	15.03	1.64	3.73	2.04	2.6	2.5
Slc7a11	ENSMUSG00000027737	2.99	2.25	1.17	6.03e-06	0.00169	0.13	5.09	4.92	15.87	11.61	9.37	6.79	2.2	3.39	3.18	3.89
Cyp4f18	ENSMUSG00000003484	3.82	2.56	1.35	6.19e-06	0.0017	0.14	9.09	8.66	15.4	13.43	11.65	5.77	3.34	2.86	4.93	4.22
Hp	ENSMUSG00000031722	6.21	3.01	1.59	7.44e-06	0.002	0.16	5.82	18.01	30.14	22.36	19.08	9.66	4.53	3.31	5.95	5.86
L1cam	ENSMUSG00000031391	3.36	1.98	0.98	8.96e-06	0.00227	0.2	5.99	9.15	12.35	13.25	10.18	6.63	3.66	4.66	4.51	4.87
Runx2	ENSMUSG00000039153	1.88	1.86	0.89	1.22e-05	0.00292	0.27	4.26	4.14	7.51	7.05	5.74	3.94	2.16	2.47	3.01	2.89
Arhgef40	ENSMUSG00000004562	3.62	1.61	0.69	1.38e-05	0.00323	0.3	9.19	9.97	11.13	12.96	10.81	7.02	5.82	6.14	6.31	6.32
Spata13	ENSMUSG00000021990	6.79	1.62	0.69	1.41e-05	0.00325	0.31	21.09	14.13	25.14	21.86	20.55	15.73	7.66	10.59	14.59	12.14
Cdh1	ENSMUSG00000000303	17.63	2.3	1.2	1.6e-05	0.00363	0.35	25.61	29.89	98.72	67.44	55.42	37.21	10.42	17.28	25.51	22.6
Crip1	ENSMUSG00000006360	40.12	1.64	0.71	1.76e-05	0.00392	0.38	110.67	127.42	113.36	122.46	118.48	88.61	63.39	64.15	60.68	69.21
Lsr	ENSMUSG00000001247	9	1.75	0.81	1.92e-05	0.00406	0.42	19.31	28.12	27.16	32.67	26.81	16.14	10.78	15.07	16.44	14.61
Plp2	ENSMUSG00000031146	57.71	1.59	0.67	2.04e-05	0.00424	0.44	143.02	176.82	204.25	165.22	172.33	130.79	88.58	91.3	100.53	102.8
F11r	ENSMUSG00000038235	5.15	1.78	0.83	2.08e-05	0.00425	0.45	14.47	12.53	17.68	17.29	15.49	8.94	5.76	8.75	9.42	8.22
Nectin1	ENSMUSG00000032012	12.32	1.65	0.73	2.34e-05	0.00471	0.51	23.66	34.14	43.5	47.45	37.18	26.63	16.9	17.57	23.48	21.15
Pdpn	ENSMUSG00000028583	25.71	1.8	0.85	2.43e-05	0.00482	0.53	62.1	57.15	133.8	63.44	79.12	64.8	26.37	39.6	35.32	41.52
Fcrlb	ENSMUSG00000070524	13.19	2.18	1.12	2.87e-05	0.00553	0.63	28.05	34.08	48.83	48.72	39.92	29.8	17.19	9.88	11.26	17.03
Atp2b4	ENSMUSG00000026463	2.94	1.83	0.87	3.43e-05	0.00651	0.75	7.35	6.2	13.13	9.32	9	7.84	3.36	4.33	3	4.64
Nt5e	ENSMUSG00000032420	4.32	1.96	0.97	3.93e-05	0.00718	0.86	10.84	8.42	21.1	12.86	13.3	10.83	5.41	5.04	3.8	6.27
Krt80	ENSMUSG00000037185	1.91	2.17	1.12	3.95e-05	0.00718	0.86	4.78	6.5	5.01	6.16	5.61	3.85	1.01	1.98	3.42	2.57
F10	ENSMUSG00000031444	10.87	2.31	1.21	4.2e-05	0.00742	0.92	10.35	32.86	35.36	52.92	32.87	16.76	8.97	10.37	17.67	13.44
Vegfa	ENSMUSG00000023951	21.01	1.78	0.83	4.17e-05	0.00742	0.91	62.24	39.06	79.02	75.36	63.92	41.03	37.44	22.37	29.21	32.51
Pira2	ENSMUSG00000089942	12.62	1.77	0.82	4.46e-05	0.00778	0.97	25.68	34.92	46.84	44.93	38.09	32.77	9.87	17.55	23.63	20.96
Pbxip1	ENSMUSG00000042613	15.99	1.58	0.66	4.84e-05	0.00793	1	49.35	40.57	47.37	53.41	47.68	31.6	23.84	22.9	35.88	28.56
Ank	ENSMUSG00000022265	16.75	1.57	0.65	4.69e-05	0.00793	1	35.61	48.77	52.69	63.54	50.15	36.1	18.94	30.8	36.91	30.69
Sik1	ENSMUSG00000024042	34.08	1.62	0.7	4.77e-05	0.00793	1	86.73	56.45	143.53	132.82	104.88	71.68	45.41	56.36	66.91	60.09
Lrg1	ENSMUSG00000037095	2.79	7.21	2.85	4.92e-05	0.00793	1	1.78	23.18	1.88	3.09	7.48	1.71	0.38	0.84	1.51	1.11
Bri3bp	ENSMUSG00000037905	6.57	1.59	0.66	5.43e-05	0.00853	1	15.99	15.92	25.04	22.66	19.9	16.53	7.5	11.17	12.68	11.97
Ecm1	ENSMUSG00000028108	16.14	1.83	0.87	5.76e-05	0.00895	1	29.93	65.61	43.76	49.75	47.26	28.66	24.13	20.24	25.54	24.64
Mmp9	ENSMUSG00000017737	18.23	2.65	1.4	6.71e-05	0.01	1	34.33	109.48	34.16	26.19	51.04	15.27	14.6	34.25	14.65	19.69
Mt2	ENSMUSG00000031762	20.64	1.83	0.87	8.1e-05	0.01	1	51.17	57.19	70.18	68.96	61.88	43.24	21.97	26.08	36.14	31.86
Plaur	ENSMUSG00000046223	71.37	1.57	0.65	9.65e-05	0.01	1	170.63	170.44	243.11	278.45	215.66	150.32	130.31	107.05	117.1	126.19
Mfge8	ENSMUSG00000030605	7.07	1.58	0.66	0.000118	0.02	1	17.63	16.75	28.85	22.64	21.47	17.62	9.12	11.18	13.54	12.86
Gcnt2	ENSMUSG00000021360	2.87	1.95	0.96	0.000122	0.02	1	6.5	6.21	11.86	10.56	8.78	7.44	3.51	2.38	3.5	4.21
Akap5	ENSMUSG00000021057	1.14	2.59	1.37	0.000135	0.02	1	1.27	2.39	4.85	5.56	3.52	2.12	0.59	1.34	1.09	1.28
Glipr2	ENSMUSG00000028480	5.63	2.2	1.14	0.000142	0.02	1	9.53	13	25.66	21.1	17.32	12.11	2.44	5.59	10.17	7.58
Sptbn1	ENSMUSG00000020315	5.37	1.52	0.6	0.000155	0.02	1	11.79	16.92	17.07	18.21	16	12.82	6.49	11.21	10.41	10.23
Srgn	ENSMUSG00000020077	46.38	1.47	0.55	0.000175	0.02	1	128.5	126.33	146.24	152.86	138.48	104.55	65.21	88.76	102.68	90.3
Fosl2	ENSMUSG00000029135	52.35	1.61	0.68	0.000183	0.02	1	107.4	94.69	221.99	221.89	161.49	118.18	71.65	101.84	80.71	93.1
Ptprs	ENSMUSG00000013236	5.98	1.49	0.57	0.000215	0.02	1	14.87	17.14	19.06	20.44	17.88	10.53	10.4	13.06	11.36	11.34
Sirpb1a	ENSMUSG00000095788	5.81	1.75	0.8	0.000219	0.02	1	17.01	13.27	20.78	18.96	17.51	12.5	7.4	6.69	11.13	9.43
Fosb	ENSMUSG00000003545	161.15	1.48	0.57	0.000222	0.02	1	457.53	361.83	551.87	573.37	486.15	319.3	239.88	372.36	310.46	310.5
Add3	ENSMUSG00000025026	4.7	1.65	0.72	0.000233	0.02	1	8.68	14.49	14.6	18.43	14.05	9.81	4.6	8.55	9.93	8.22
Osm	ENSMUSG00000058755	64.46	1.47	0.56	0.000264	0.03	1	170.86	140.6	246.02	225.38	195.72	160.42	81.98	126.81	137.6	126.7
Thbs1	ENSMUSG00000040152	18.07	2.07	1.05	0.000269	0.03	1	20.87	59.32	75.66	63.14	54.75	50.45	13.25	19.33	19.53	25.64
Cxcl14	ENSMUSG00000021508	31.07	1.56	0.64	0.000268	0.03	1	108.17	65.91	120.47	80.37	93.73	58.59	59.37	51.33	52	55.32
Arg1	ENSMUSG00000019987	40.41	2.28	1.19	0.000289	0.03	1	60.67	227.5	97.6	74.23	115	86.84	41.8	35.74	37.01	50.35
Gpr132	ENSMUSG00000021298	20.83	1.55	0.63	0.000291	0.03	1	52.39	38.7	79.31	84.28	63.67	47.31	35	32.91	36.56	37.94
Vcan	ENSMUSG00000021614	3.42	2.32	1.21	0.000319	0.03	1	3.03	6.45	20.03	13.68	10.79	8.53	2.16	3.43	3.26	4.34
Kcnn4	ENSMUSG00000054342	10.19	1.55	0.63	0.000345	0.03	1	32	30.07	30.72	27.86	30.16	25.64	17.47	16.26	14.96	18.58
Itprip	ENSMUSG00000117975	13.33	1.45	0.54	0.000352	0.03	1	32.89	35.43	47.21	44.87	40.1	27.57	24.12	25.23	26.69	25.9
Spsb1	ENSMUSG00000039911	2.9	1.71	0.77	0.000378	0.03	1	9.28	8.66	9.63	6.85	8.61	4.99	3.98	5.63	4.83	4.86
Gan	ENSMUSG00000052557	3.01	1.57	0.65	0.000399	0.04	1	6.92	6.02	12.65	11.29	9.22	7.71	4.22	5.78	4.26	5.49
Cyp51	ENSMUSG00000001467	9.54	1.53	0.62	0.000415	0.04	1	21.53	19.66	44.7	31.55	29.36	22.97	12.5	17.9	18.2	17.89
Rai14	ENSMUSG00000022246	4.34	1.47	0.56	0.000466	0.04	1	13.66	11.92	14.57	11.57	12.93	11.51	5.5	8.89	8.16	8.52
S100a10	ENSMUSG00000041959	54.11	1.49	0.57	0.000498	0.04	1	139.92	133.62	223.28	159.15	164	155.44	61.29	92.21	114.33	105.82
Pde4b	ENSMUSG00000028525	6.85	1.57	0.65	0.000491	0.04	1	20.27	10.3	29.03	24.63	21.06	17.13	8.05	11.98	13.48	12.66
Fam129a	ENSMUSG00000026483	14.72	1.5	0.58	0.000551	0.05	1	37.59	31.29	55.81	54.43	44.78	32.74	15.9	27.97	37.87	28.62
Per1	ENSMUSG00000020893	21.68	1.5	0.59	0.000567	0.05	1	60.64	40.53	81.88	81.27	66.08	49.28	38	39.96	35.55	40.7
Ltb4r1	ENSMUSG00000046908	20.13	1.7	0.77	0.000571	0.05	1	34.99	56.05	69.27	82.9	60.8	51.26	27.03	23.9	32.32	33.63
Slpi	ENSMUSG00000017002	25.92	3.05	1.61	0.000579	0.05	1	23.57	194.24	40.13	26.02	70.99	31.07	22.58	17.74	23.41	23.7
Zfp608	ENSMUSG00000052713	4.76	1.5	0.58	0.000596	0.05	1	13.2	8.6	18.68	17.76	14.56	10.56	6.07	10.53	9.64	9.2
Col5a1	ENSMUSG00000026837	1.37	2.39	1.26	0.000606	0.05	1	3.73	7.4	1.76	2.47	3.84	1.56	1.35	1.52	2.04	1.62
Gcnt1	ENSMUSG00000038843	5.32	1.48	0.57	0.000611	0.05	1	15.04	14.81	18.88	14.93	15.91	12.64	7.48	12.49	8.82	10.36
Cluster-2; 59 gene; downregulated in IRI group		REN-IRI vs. REN-SHAM						REN-IRI_TPM					REN-SHAM_TPM
Gene_name	Identifier	Max group means	Fold change	Log fold change	P-value	FDR p-value	Bonferroni	REN-IRI 1	REN-IRI 2	REN-IRI 3	REN-IRI 4	Mean	REN-SHAM 5	REN-SHAM 6	REN-SHAM 7	REN-SHAM 8	Mean
Vcam1	ENSMUSG00000027962	10.45	-2.23	-1.15	8.44e-11	3.63e-07	1.84e-06	18.04	9.09	17.24	11.27	13.91	30.74	18.69	35.41	34.69	29.88
Cd4	ENSMUSG00000023274	6.18	-2.75	-1.46	9.25e-10	2.39e-06	2.02e-05	4.58	4.23	9.78	8.69	6.82	13.14	13.22	16.46	26.09	17.23
Ccl8	ENSMUSG00000009185	184.25	-2.92	-1.55	2.21e-09	4.75e-06	4.83e-05	214.11	262.25	92.15	144.53	178.26	448.8	372.92	684.43	592.24	524.6
Slc40a1	ENSMUSG00000025993	1.52	-2.76	-1.47	2.06e-08	2.95e-05	0.000449	1.27	1.54	1.97	1.67	1.61	3.39	2.15	5.01	6.64	4.3
Dnase1l3	ENSMUSG00000025279	3.62	-2.71	-1.44	1.38e-07	0.000136	0.003	5.93	2.59	3.03	3.82	3.84	8.26	7.37	8.36	16.34	10.08
Oasl2	ENSMUSG00000029561	6.26	-1.7	-0.77	6.69e-07	0.000432	0.01	10.62	9.81	12.12	11.31	10.97	19.48	11.27	22.07	19.11	17.98
Cd300ld3	ENSMUSG00000069607	43.27	-2.27	-1.18	9.7e-07	0.000544	0.02	70.36	63.26	41.29	43.51	54.61	107.1	67.29	198.67	127.96	125.26
Gbp8	ENSMUSG00000034438	5.15	-2.34	-1.23	1.76e-06	0.000812	0.04	9.53	2.44	6.45	7.82	6.56	16.79	10.08	15.93	16.05	14.71
Hspa1b	ENSMUSG00000090877	449.64	-2.35	-1.23	2.02e-06	0.000839	0.04	353.66	283.24	929.23	861.76	606.97	1947.97	1113.59	1272.36	849.42	1295.83
Gm43302	ENSMUSG00000079362	2.52	-2.98	-1.58	3.12e-06	0.00112	0.07	4.44	1.72	1.66	1.75	2.39	9.5	3.06	7.25	9.32	7.28
Iigp1	ENSMUSG00000054072	5.79	-3.01	-1.59	3.51e-06	0.00122	0.08	10.88	3.82	3.27	3.38	5.34	21.32	5.64	15.9	23.91	16.69
Igtp	ENSMUSG00000078853	9.3	-2.21	-1.14	4.77e-06	0.00141	0.1	18.94	9.29	10.6	9.74	12.14	34.54	13.71	25.96	32.79	26.75
Ccl4	ENSMUSG00000018930	81.78	-1.68	-0.75	8.31e-06	0.00219	0.18	175.45	96.28	169.14	143.06	145.98	212.87	186.78	276.57	251.17	231.85
Hspa1a	ENSMUSG00000091971	415.53	-2.24	-1.16	8.58e-06	0.00221	0.19	316.14	259.92	870.02	893.2	584.82	1778.06	876.5	1264.75	895.01	1203.58
Cxcl10	ENSMUSG00000034855	26.72	-1.77	-0.82	1.01e-05	0.00252	0.22	62.86	34.58	51.69	29.07	44.55	91.38	55.58	80.14	78.52	76.4
Igfbp4	ENSMUSG00000017493	111.16	-1.65	-0.72	1.13e-05	0.00276	0.25	164.04	207.61	211.46	218.47	200.39	258.15	265.5	356.06	371.34	312.76
Tlr12	ENSMUSG00000062545	7.57	-2.16	-1.11	1.87e-05	0.00402	0.41	15.71	6.93	9.58	8.84	10.26	16.09	19.32	18.56	29.97	20.98
Psme2b	ENSMUSG00000078153	15.47	-1.93	-0.94	1.87e-05	0.00402	0.41	25.87	16.25	25.92	28.03	24.02	45.4	26.37	54.96	50.78	44.38
Igf1	ENSMUSG00000020053	3.12	-1.96	-0.97	2.61e-05	0.0051	0.57	4.76	5.42	3.61	4.42	4.55	7.4	4.35	12.77	11.35	8.97
Stat2	ENSMUSG00000040033	8.99	-1.56	-0.64	3.49e-05	0.00652	0.76	16	13.31	20.58	18.72	17.15	26.91	14.99	29.61	31.45	25.74
Spon1	ENSMUSG00000038156	10.17	-1.65	-0.72	4.55e-05	0.00782	0.99	21.74	11.93	20.92	18.27	18.21	23.25	20.14	31.9	39.36	28.66
Gbp5	ENSMUSG00000105504	2.52	-2.34	-1.22	4.91e-05	0.00793	1	5.22	1.3	3.35	2.66	3.13	8.95	3.37	5.86	10.63	7.2
Cables1	ENSMUSG00000040957	4.29	-1.81	-0.86	5.26e-05	0.00837	1	4.39	7.47	9.16	7.62	7.16	11.57	10.87	15.75	10.63	12.2
Dnajb1	ENSMUSG00000005483	18.43	-1.61	-0.69	7.4e-05	0.01	1	29.24	20.14	45	45.56	34.98	72.66	33.18	59.46	48.22	53.38
Selenop	ENSMUSG00000064373	190.71	-1.71	-0.77	8.19e-05	0.01	1	365.57	304.67	310.33	308.48	322.26	466.37	247.75	744.29	732.1	547.63
H2-T24	ENSMUSG00000053835	15.36	-1.57	-0.65	8.24e-05	0.01	1	29.35	27.54	34.79	24.29	28.99	44.89	29.48	52.03	49.19	43.9
Itsn1	ENSMUSG00000022957	12.63	-1.51	-0.59	8.42e-05	0.01	1	19.99	23.55	31.19	25.68	25.1	35.78	25.46	48.15	35.51	36.23
Gm4951	ENSMUSG00000073555	3.65	-2.33	-1.22	8.59e-05	0.01	1	7.15	2.52	2.9	5.58	4.54	11.33	5.8	11.48	13.18	10.45
Cd22	ENSMUSG00000030577	2.14	-2.04	-1.03	0.00011	0.01	1	3.07	2.26	3.62	3.56	3.13	4.41	3.47	9.24	7.42	6.13
Tgtp2	ENSMUSG00000078921	4.79	-2.62	-1.39	0.000117	0.02	1	9.47	2.78	4.77	3.65	5.17	17.58	3.39	13.35	21.12	13.86
C6	ENSMUSG00000022181	3.03	-3.15	-1.66	0.000134	0.02	1	6.73	0.9	1.04	2.04	2.68	7.6	4.84	8.87	12.91	8.56
Irf1	ENSMUSG00000018899	15.92	-1.54	-0.62	0.00015	0.02	1	37.15	20.77	32.27	32.42	30.65	56.6	28.63	42.94	53.83	45.5
Slc9a9	ENSMUSG00000031129	7.1	-1.6	-0.68	0.000159	0.02	1	13.69	9.4	15.28	14.54	13.23	21.06	10.47	30.48	20.51	20.63
Cemip2	ENSMUSG00000024754	10.16	-1.48	-0.56	0.00016	0.02	1	16.64	16.89	28.66	21.08	20.82	34.46	21.07	32.22	28.64	29.1
Lif	ENSMUSG00000034394	4.38	-1.93	-0.95	0.000163	0.02	1	4.98	4.55	10.16	8.59	7.07	19.56	10.7	13.9	6.69	12.71
Ifi47	ENSMUSG00000078920	10.64	-1.98	-0.99	0.000164	0.02	1	23.04	12.8	13.48	12.06	15.35	32.68	13.06	37.68	39.36	30.7
Irgm1	ENSMUSG00000046879	4.53	-1.77	-0.83	0.00017	0.02	1	9.65	6.04	7.51	6.53	7.43	14.09	7.23	13.75	16.72	12.95
Irgm2	ENSMUSG00000069874	3.47	-1.97	-0.98	0.00017	0.02	1	7.04	4.09	4.59	4.55	5.07	10.66	4.74	10.23	14	9.91
Gm36161	ENSMUSG00000114608	16.57	-1.72	-0.78	0.000168	0.02	1	26.28	21.79	39.79	27.64	28.88	42.74	28.72	59.6	58.17	47.31
Mcoln2	ENSMUSG00000011008	4.24	-1.7	-0.77	0.000174	0.02	1	6.79	6.99	8.21	7.84	7.46	14	8.76	16.23	10.02	12.25
Gbp7	ENSMUSG00000040253	11.33	-1.57	-0.65	0.000188	0.02	1	25.05	14.45	23.56	21.46	21.13	36.42	17.26	30.89	44.71	32.32
Sema6d	ENSMUSG00000027200	2.63	-1.65	-0.72	0.000195	0.02	1	4.17	3.72	5.26	5.84	4.75	6.29	4.26	10.08	9.44	7.52
Actc1	ENSMUSG00000068614	23.37	-2.27	-1.18	0.000199	0.02	1	31.84	38.81	24.03	29.18	30.97	34.07	107.63	51.4	58.06	62.79
Fcgrt	ENSMUSG00000003420	132.29	-1.6	-0.68	0.000201	0.02	1	242.26	285.48	201.23	235.34	241.08	271.04	298.61	485.83	438.8	373.57
Stab1	ENSMUSG00000042286	185.17	-1.51	-0.59	0.000209	0.02	1	314.93	365.61	413.44	376.14	367.53	493.48	409.23	704.73	508.34	528.94
Hk3	ENSMUSG00000025877	26.93	-1.54	-0.63	0.000225	0.02	1	64.2	49.15	48.93	43.81	51.52	91.36	67.54	75.12	71.86	76.47
Ifi204	ENSMUSG00000073489	9.69	-1.6	-0.68	0.000242	0.02	1	23.68	14.09	18.87	14.88	17.88	32.01	17.76	35.86	26.26	27.97
Ifit3	ENSMUSG00000074896	7.18	-1.85	-0.89	0.00025	0.03	1	11.5	6.94	17.13	11.29	11.71	25	9.87	27.88	20.95	20.93
Slamf8	ENSMUSG00000053318	10.99	-1.68	-0.74	0.000272	0.03	1	26.95	14.62	16.93	17.78	19.07	31.81	22.12	28.64	41.48	31.01
Gas6	ENSMUSG00000031451	129.82	-1.56	-0.64	0.000277	0.03	1	225.62	247.83	256.65	241.89	243	320.32	191.94	520.11	459.25	372.91
Mylip	ENSMUSG00000038175	14.4	-1.56	-0.64	0.000367	0.03	1	24.11	17.05	31.91	39.06	28.03	35.26	29.89	55.91	43.25	41.08
Itm2b	ENSMUSG00000022108	385.87	-1.53	-0.61	0.000366	0.03	1	840.6	682.57	699.97	715.27	734.6	1008.8	663.63	1295.06	1427.16	1098.66
Creld2	ENSMUSG00000023272	63.21	-1.45	-0.54	0.000415	0.04	1	99.95	101.18	176.23	150.75	132.03	214.51	138.52	175.94	190.74	179.93
Art3	ENSMUSG00000034842	1.21	-2.63	-1.4	0.000447	0.04	1	1.57	1.26	1.75	0.88	1.36	3.2	3.56	4.87	2.11	3.44
Frmd4b	ENSMUSG00000030064	6.08	-1.47	-0.56	0.000498	0.04	1	12.86	10.32	14.56	11.18	12.23	18.24	9.67	22.21	19.93	17.51
Fam72a	ENSMUSG00000055184	3.88	-2	-1	0.000524	0.04	1	6.87	4.63	6.4	5.55	5.86	13.31	12.9	10.36	7.18	10.94
Gbp4	ENSMUSG00000079363	3.71	-2.34	-1.22	0.000546	0.05	1	9.34	2.77	2.12	3.56	4.45	13.21	5.53	7.87	15.63	10.56
C1rb	ENSMUSG00000098470	1.1	-3.12	-1.64	0.00057	0.05	1	1.97	0.41	1.2	0.48	1.01	3.75	1.66	3.52	3.76	3.17
D730003I15Rik	ENSMUSG00000073478	4.11	-2	-1	0.000635	0.05	1	6.62	5.86	6.59	5.32	6.1	12.69	11.97	13.46	8.57	11.67
